# Supplementary material for: Validating the Swedish STOP-D: a brief tool for depression, anxiety, stress, anger and social support
Source: Front Psychol. 2026 Jan 6;16:1649601. doi: 10.3389/fpsyg.2025.1649601 (PMC12815834; doi:10.3389/fpsyg.2025.1649601)
Supplement: Supplementary file 3 [file Table_1.XLSX]

## Sheet: Sheet1
Sex	Age	Education	Occupaton	Worktime	STOP1	STOP2	STOP3	STOP4	STOP5	PHQ41anx	PHQ42anx	Anxiety	PHQ43dep	PHQ44dep	Dep	SISQ1	SISE1	MPFI1	MPFI2	MPFI3	MPFI4	MPFI5	MPFI6	MPFI7	MPFI8	MPFI9	MPFI10	MPFI11	MPFI12	MPFIr13	MPFIr14	MPFIr15	MPFIr16	MPFIr17	MPFIr18	MPFIr19	MPFIr20	MPFIr21	MPFIr22	MPFIr23	MPFIr24	MPFI13	MPFI14	MPFI15	MPFI16	MPFI17	MPFI18	MPFI19	MPFI20
2	46	5	2	1	100	100	100	100	0	2	2	4	2	2	4	3	1	3	4	3	3	4	4	4	4	4	3	4	4	4	4	3	3	6	6	3	5	4	3	6	6	3	3	4	4	1	1	4	2
2	16	4	1	5	22	25	63	22	49	2	2	4	1	2	3	2	4	4	5	4	3	3	4	2	3	5	4	4	3	3	3	4	4	4	4	3	4	5	4	5	5	4	4	3	3	3	3	4	3
1	37	3	1	6	14	53	58	42	32	2	2	4	2	2	4	4	4	3	3	5	4	4	3	5	3	4	4	3	5	2	2	2	2	4	4	3	3	2	2	5	5	5	5	5	5	3	3	4	4
1	30	5	1	9	49	41	60	64	64	3	3	6	2	2	4	4	4	3	3	3	3	3	3	3	3	3	3	3	3	4	3	3	2	2	2	3	2	2	3	3	4	3	4	4	5	5	5	4	5
1	53	2	1	22	8	8	10	8	8	1	1	2	1	1	2	1	7	3	3	3	3	3	3	1	1	1	1	1	1	1	1	1	6	6	6	6	6	6	6	5	5	6	6	6	1	1	1	1	1
2	16	3	1	4	62	60	76	41	34	1	2	3	2	2	4	3	4	3	3	3	3	3	3	3	3	3	3	3	3	3	4	4	6	4	4	6	3	3	5	4	6	4	3	3	1	3	3	1	4
2	30	3	1	3	81	86	68	22	50	4	4	8	4	4	8	5	2	5	5	3	3	6	6	2	3	5	6	3	6	4	5	2	3	3	4	1	1	3	5	4	4	3	2	5	4	4	3	6	6
2	63	5	5		39	38	46	22	30	2	2	4	2	2	4	2	3	3	3	3	3	3	3	3	3	4	4	3	3	3	3	4	4	4	4	4	4	4	4	5	4	4	4	3	3	3	3	3	3
2	6	1	8		39	44	75	44	6	2	1	3	1	1	2	3	5	3	3	3	3	3	4	3	3	3	3	5	5	4	3	6	4	4	3	4	4	4	4	5	5	3	4	1	3	3	4	3	3
2	59	5	5		61	0	19	9	9	2	2	4	2	1	3	2	4	4	4	3	3	4	4	4	4	5	4	4	5	2	2	6	3	6	6	5	5	6	6	6	6	5	5	1	4	1	1	2	2
2	46	3	1	8	97	100	100	79	100	4	4	8	4	3	7	5	2	3	4	2	2	3	3	2	2	3	3	3	3	4	4	4	4	3	3	3	3	2	3	3	3	3	3	3	3	4	4	4	4
1	36	5	1	6	0	0	0	0	0	1	1	2	1	1	2	3	4	3	2	2	2	2	2	2	2	2	2	2	2	5	5	5	5	5	5	5	5	5	5	5	5	2	2	2	2	2	2	2	2
2	26	5	1	5	70	50	30	40	20	2	2	4	2	2	4	2	4	2	2	3	2	4	4	4	3	4	4	4	4	2	2	4	4	4	4	4	4	4	3	4	5	5	5	3	3	3	3	3	3
1	40	2	6		82	85	87	82	33	4	4	8	4	4	8	4	2	2	2	2	2	3	2	2	2	2	2	2	2	4	4	3	3	4	3	2	2	3	3	3	3	3	3	4	4	3	4	5	5
2	49	4	1	21	0	0	0	0	0	1	1	2	1	1	2	1	5	4	4	4	3	3	3	4	3	4	5	4	4	3	3	3	4	5	5	5	5	5	5	5	5	4	4	4	3	2	2	2	2
2	46	2	2	3	19	27	50	15	20	2	2	4	1	1	2	3	5	3	3	4	3	4	4	3	3	4	4	4	4	3	3	4	5	5	4	5	5	4	5	5	5	4	4	3	2	2	3	2	2
2	57	2	2	22	2	2	16	2	28	1	1	2	1	1	2	2	4	3	2	2	3	3	3	3	3	4	3	4	4	5	4	4	4	5	4	5	4	5	5	5	5	2	3	3	3	2	3	2	3
2	47	4	1	21	8	6	9	9	9	1	1	2	1	1	2	2	5	2	3	3	3	3	2	2	2	4	4	5	4	3	3	4	4	5	5	5	5	5	4	5	5	4	4	3	3	2	2	2	2
1	36	3	1	6	82	93	86	60	18	3	2	5	4	3	7	5	4	5	6	4	3	4	5	2	3	5	5	3	3	3	3	5	5	5	5	3	3	4	3	3	4	4	4	2	2	2	2	4	4
2	47	2	2	6	18	10	15	53	63	1	1	2	2	2	4	2	5	3	3	4	4	5	4	5	4	3	5	6	4	2	1	3	3	4	3	4	3	3	3	3	4	5	6	4	4	3	4	3	4
2	49	3	1	4	4	4	2	58	0	1	1	2	1	1	2	2	6	1	1	1	1	3	1	4	3	6	6	6	6	1	1	6	6	6	6	6	6	6	6	6	6	6	6	1	1	1	1	1	1
1	69	5	5		9	11	11	10	11	1	1	2	1	1	2	3	6	5	5	5	4	4	5	3	4	4	5	5	4	5	5	5	5	5	6	6	5	5	6	5	5	2	2	2	2	2	1	1	2
1	29	3	4	13	27	13	46	10	47	3	2	5	2	3	5	3	4	4	3	3	1	2	2	4	3	2	5	4	2	4	3	5	4	6	4	5	6	4	5	4	3	3	4	2	3	1	3	2	1
1	40	2	2	10	23	20	39	18	19	2	2	4	2	2	4	3	4	3	3	3	3	3	3	3	3	3	3	3	3	4	4	4	4	4	4	4	4	4	4	4	4	3	3	3	3	3	3	3	3
1	21	2	1	1	5	23	48	0	42	2	2	4	1	1	2	3	3	2	3	3	4	4	4	4	4	5	5	5	4	4	4	2	2	3	5	4	4	6	6	5	5	3	3	5	5	4	2	3	3
2	15	5	3		19	7	39	15	2	2	1	3	1	2	3	3	6	5	5	6	6	4	5	5	6	6	6	6	6	4	3	6	6	5	5	5	6	6	6	6	5	3	4	1	1	2	2	2	1
2	41	2	6		67	81	82	57	80	2	2	4	3	3	6	4	2	3	3	3	2	2	3	3	2	4	2	3	3	3	3	4	5	3	4	4	3	3	4	4	4	4	4	3	2	4	3	3	4
1	46	4	1	7	60	10	42	39	72	2	2	4	3	2	5	3	5	4	3	2	2	4	4	3	3	4	4	4	3	4	4	3	4	5	5	4	5	5	4	4	4	3	3	4	3	2	2	3	2
1	37	5	1	5	88	91	94	90	91	2	3	5	4	2	6	4	5	4	4	3	4	3	5	4	3	3	5	4	5	4	3	2	3	3	2	3	2	3	3	3	2	3	4	5	4	4	5	4	5
2	19	4	1	4	38	47	59	33	50	3	3	6	3	3	6	3	4	3	4	3	3	3	3	3	2	4	3	3	4	3	4	4	5	4	4	3	4	4	4	5	5	4	3	3	2	3	3	4	3
1	5	3	2	8	31	51	27	9	82	2	2	4	4	3	7	3	5	6	3	4	3	2	4	6	3	4	3	6	2	4	5	6	6	6	2	3	3	3	3	4	4	3	2	1	1	1	5	4	4
1	29	2	1	5	74	76	58	61	64	2	1	3	1	2	3	2	5	3	3	3	4	4	4	3	3	4	3	3	3	4	4	4	4	4	4	4	4	4	4	3	4	3	3	3	3	3	3	3	3
2	36	5	2	13	10	5	6	27	7	1	1	2	1	2	3	3	5	3	3	5	5	5	4	4	4	4	5	5	5	3	3	5	4	5	5	4	4	5	4	4	4	4	4	2	3	2	2	3	3
2	63	3	1	22	1	1	61	9	8	2	2	4	1	1	2	2	1	4	4	4	4	5	5	2	3	5	3	2	3	4	4	2	2	4	5	2	2	4	3	2	2	3	3	5	5	3	2	5	5
1	22	2	1	7	9	16	20	21	23	3	4	7	2	2	4	3	5	3	2	5	4	2	3	2	5	4	4	4	3	1	2	2	5	5	4	3	4	3	2	4	2	6	5	5	2	2	3	4	3
1	36	5	1	9	51	50	43	43	48	2	2	4	3	2	5	3	4	4	3	2	4	4	2	5	5	4	2	2	3	4	4	4	3	5	5	5	4	3	5	3	4	3	3	3	4	2	2	2	3
2	35	3	6		51	0	50	30	92	1	2	3	2	2	4	3	7	4	4	5	4	5	6	3	4	6	6	6	6	5	5	6	5	6	6	3	4	6	6	4	4	2	2	1	2	1	1	4	3
2	32	5	1	4	91	100	100	70	93	4	4	8	2	3	5	5	3	3	3	3	2	3	4	5	2	3	3	3	3	3	3	4	4	5	4	1	2	3	3	4	2	4	4	3	3	2	3	6	5
2	25	4	4	2	100	100	80	50	100	4	4	8	4	3	7	5	2	3	3	3	4	3	2	2	2	2	2	3	2	4	6	3	5	2	2	1	1	2	1	1	1	3	1	4	2	5	5	6	6
1	26	2	1	12	46	43	66	41	37	1	2	3	3	1	4	5	5	4	5	5	3	3	3	3	3	2	4	5	4	4	4	4	3	5	3	3	3	3	5	3	4	3	3	3	4	2	4	4	4
1	54	5	1	22	0	0	11	6	0	1	1	2	1	1	2	1	6	3	3	3	3	4	4	4	4	4	4	5	4	4	5	4	4	4	3	3	4	5	4	4	5	3	2	3	3	3	4	4	3
1	6	2	1	6	78	91	41	15	54	4	3	7	3	4	7	5	3	5	4	3	2	1	5	6	3	2	1	3	1	3	6	2	6	2	6	3	4	1	6	4	4	4	1	5	1	5	1	4	3
1	55	5	1	5	2	4	4	4	3	1	1	2	1	1	2	1	7	1	1	1	4	6	6	6	6	6	6	6	6	4	2	5	5	6	6	6	6	6	6	6	6	3	5	2	2	1	1	1	1
1	44	4	1	19	19	19	72	50	9	1	1	2	1	3	4	4	6	4	4	4	4	5	4	4	4	4	4	4	4	3	3	3	4	4	4	3	3	4	3	4	3	4	4	4	3	3	3	4	4
1	22	2	1	7	87	86	63	44	63	3	2	5	2	3	5	4	5	2	4	5	2	2	1	3	3	5	4	4	4	4	6	6	3	2	4	4	6	5	5	4	2	3	1	1	4	5	3	3	1
1	34	4	1	14	74	73	73	12	60	3	3	6	3	2	5	4	6	3	2	3	5	4	4	4	4	4	4	4	3	4	4	3	4	3	3	3	4	4	3	4	4	3	3	4	3	4	4	4	3
1		3	1	5	64	46	23	84	47	4	3	7	2	4	6	4	4	4	3	5	2	3	4	4	4	3	3	4	5	3	5	5	3	3	2	4	4	2	4	5	3	4	2	2	4	4	5	3	3
2	27	2	1	6	61	65	68	63	100	2	3	5	2	3	5	4	2	3	3	3	5	3	3	3	3	3	4	3	3	4	4	3	3	2	2	2	2	2	1	1	2	3	3	4	4	5	5	5	5
2	61	3	5		100	100	100	46	100	4	4	8	4	4	8	5	1	1	6	6	6	1	1	1	1	1	1	1	1	6	6	6	6	1	1	1	1	1	1	1	1	1	1	1	1	6	6	6	6
2	57	4	5		86	11	8	16	23	1	1	2	2	2	4	1	3	3	3	3	2	4	5	4	3	3	5	4	4	3	3	2	2	5	3	4	4	5	4	4	4	4	4	5	5	2	4	3	3
2	63	1	5		51	0	0	0	100	1	1	2	2	2	4	1	6	1	1	6	6	6	6	6	6	6	6	4	5	1	2	2	2	6	6	5	5	6	6	5	6	6	5	5	5	1	1	2	2
1	22	5	1	7	100	100	100	100	9	4	4	8	4	4	8	4	1	3	3	3	3	3	3	2	2	3	3	3	3	4	4	4	4	4	5	2	2	3	5	2	2	3	3	3	3	3	2	5	5
2	41	1	8		34	22	94	96	93	3	3	6	3	3	6	5	1	2	5	3	1	3	2	2	1	2	2	2	2	5	5	5	4	3	6	3	3	2	2	2	2	2	2	2	3	4	1	4	4
1	58	2	5		0	1	5	0	3	1	1	2	1	1	2	1	6	6	5	5	5	5	5	4	5	5	4	4	4	4	4	4	4	6	6	6	6	6	6	6	6	3	3	3	3	1	1	1	1
2	35	5	1	5	54	56	87	29	21	2	2	4	3	3	6	5	4	2	4	4	4	3	3	2	2	3	4	3	3	4	3	4	4	3	3	3	3	4	5	4	5	3	4	3	3	4	4	4	4
2	40	4	1	1	9	12	14	8	17	1	1	2	1	1	2	2	4	3	2	3	4	4	4	3	4	4	4	4	4	3	3	5	4	4	5	4	4	5	4	5	5	4	4	2	3	3	2	3	3
1	57	2	1	6	54	19	34	45	32	2	3	5	3	1	4	4	5	4	3	4	2	3	6	2	4	5	4	4	2	3	4	2	2	2	4	5	5	5	2	4	3	4	3	5	5	5	3	2	2
1	39	2	1	22	100	95	100	44	83	3	3	6	3	4	7	4	3	3	3	2	2	3	2	3	3	3	3	3	3	4	3	4	4	3	4	4	4	4	4	4	4	3	4	3	3	4	3	3	3
2	20	4	1	6	100	80	70	72	100	4	2	6	3	3	6	4	5	3	2	4	5	6	2	1	1	2	3	4	4	2	2	4	5	5	4	5	4	3	4	2	4	5	5	3	2	2	3	2	3
1	43	4	1	13	61	61	40	39	71	2	3	5	3	3	6	2	5	3	3	3	2	5	5	2	2	6	6	2	3	4	5	2	2	6	6	2	2	3	4	3	3	3	2	5	5	1	1	5	5
2	3	2	1	3	91	84	84	88	19	3	2	5	4	3	7	4	2	2	2	5	2	3	1	2	4	2	3	4	3	2	3	4	5	4	4	3	2	3	5	1	1	5	4	3	2	3	3	4	5
1	55	5	1	6	0	0	46	9	0	1	1	2	1	1	2	1	6	1	1	1	1	1	1	1	1	6	6	6	6	1	1	1	1	1	6	6	6	6	6	6	6	6	6	6	6	6	1	1	1
1	19	1	6		54	51	53	54	61	3	3	6	3	3	6	5	7	6	6	6	6	6	6	6	6	6	6	6	6	1	1	1	1	1	1	1	1	1	1	1	1	6	6	6	6	6	6	6	6
1	54	5	7		1	1	1	1	39	1	1	2	1	1	2	1	7	1	3	3	1	6	5	6	6	6	6	6	6	1	1	5	2	6	2	4	5	6	6	6	6	6	6	2	5	1	5	3	2
2	65	5	2	22	51	58	62	93	78	2	2	4	1	2	3	2	5	4	4	4	4	4	4	3	3	4	4	5	4	4	4	4	3	4	5	2	3	4	4	4	4	3	3	3	4	3	2	5	4
1	18	5	1	4	10	13	13	12	18	1	1	2	1	4	5	3	3	2	1	1	2	4	3	2	3	3	3	3	3	1	1	1	1	1	1	2	3	3	4	2	4	6	6	6	6	6	6	5	4
1	2	2	8		26	18	49	58	43	1	2	3	2	1	3	3	4	3	2	3	3	4	3	3	2	4	3	3	4	4	3	3	2	5	4	4	5	3	5	4	4	3	4	4	5	2	3	3	2
2	41	3	2	22	100	100	100	100		1	1	2	1	2	3	1	2	5	5	2	4	4	3	4	4	3	4	5	4	3	3	5	4	6	5	4	5	5	5	4	4	4	4	2	3	1	2	3	2
1	32	4	1	11	8	18	22	13	44	2	2	4	2	3	5	2	6	4	4	5	4	5	4	4	5	4	4	4	3	3	3	4	3	3	3	5	3	3	3	3	3	4	4	3	4	4	4	2	4
2	28	1	8		35	22	15	8	20	1	1	2	1	3	4	2	5	3	3	3	3	3	3	3	3	3	3	3	3	4	4	4	4	4	4	4	4	4	4	4	4	3	3	3	3	3	3	3	3
1	1	1	4	4	49	50	60	47	28	2	2	4	2	1	3	4	5	3	3	2	3	4	3	3	3	6	3	4	4	4	4	3	3	6	6	4	4	5	6	6	6	3	3	4	4	1	1	3	3
1	33	2	6		21	46	55	6	19	2	2	4	1	2	3	2	3	1	1	2	2	3	3	2	2	6	5	4	4	3	3	3	3	5	5	4	4	4	4	5	4	4	4	4	4	2	2	3	3
2	5	2	4	2	70	40	100	15	70	3	3	6	2	3	5	4	3	3	3	3	2	3	4	2	2	3	3	2	2	4	4	4	3	4	3	3	2	4	3	3	4	3	3	3	4	3	4	4	5
1	23	5	1	3	41	49	67	39	43	1	1	2	1	1	2	2	5	3	3	3	3	3	3	3	3	3	3	2	3	3	4	4	5	3	3	5	4	4	3	4	5	4	3	3	2	4	4	2	3
2	55	1	5		100	100	100	85	100	4	4	8	4	4	8	5	1	3	3	4	1	1	2	2	1	2	2	2	2	5	5	5	5	1	1	1	1	1	1	1	2	2	2	2	2	6	6	6	6
1	37	4	1	4	53	57	51	51	54	4	4	8	4	4	8	4	3	3	3	3	3	3	3	4	4	3	3	3	4	3	3	3	3	3	3	3	3	3	3	3	3	4	4	4	4	4	4	4	4
1	30	4	1	4	67	58	65	72	50	2	4	6	1	3	4	4	5	3	1	5	2	5	2	4	4	6	5	5	3	2	3	4	3	4	4	5	2	1	1	3	3	5	4	3	4	3	3	2	5
2	21	1	1	8	0	30	70	70	20	3	3	6	1	2	3	5	5	1	1	1	2	4	3	4	3	6	4	6	6	1	1	2	2	2	2	2	2	2	3	2	3	6	6	5	5	5	5	5	5
2	37	4	1	3	100	83	78	85	97	1	2	3	4	4	8	4	1	2	3	5	4	3	3	2	2	2	3	3	3	4	4	6	6	4	4	3	3	3	5	4	4	3	3	1	1	3	3	4	4
2	41	3	1	22	13	9	32	18	15	1	1	2	1	3	4	2	5	3	3	3	3	3	2	3	2	2	3	2	2	2	3	5	5	4	5	4	4	4	5	5	5	5	4	2	2	3	2	3	3
2	61	5	2	8	2	3	1	18	41	1	1	2	1	1	2	1	5	3	3	2	2	4	4	3	3	4	3	4	4	3	3	5	4	5	4	4	4	5	5	5	5	4	4	2	3	2	3	3	3
2	24	2	3		65	18	84	30	80	2	1	3	1	2	3	3	4	3	3	3	3	4	5	4	5	6	3	6	4	3	4	4	4	6	6	5	6	4	5	6	6	4	3	3	3	1	1	2	1
2	52	3	1	6	61	68	86	33	49	2	2	4	1	1	2	4	3	4	3	3	3	4	3	2	3	3	3	3	4	4	4	3	3	2	2	1	2	3	4	4	3	3	3	4	4	5	5	6	5
2	62	5	5		30	9	9	19	9	1	1	2	2	2	4	2	4	4	3	4	4	4	6	5	5	4	5	5	5	5	4	5	6	6	6	4	5	5	5	5	6	2	3	2	1	1	1	3	2
1	19	4	1	5	64	94	100	70	23	2	2	4	2	2	4	3	6	3	4	4	4	4	3	3	3	4	5	3	4	3	5	4	4	4	4	3	3	5	5	6	3	4	2	3	3	3	3	4	4
2	67	1	5		80	72	82	71	50	4	4	8	3	3	6	4	2	3	3	2	3	4	4	2	3	5	4	3	4	3	3	4	3	5	3	2	2	3	3	4	3	4	4	3	4	2	4	5	5
2	54	2	7		46	41	32	47	49	2	2	4	1	2	3	2	4	3	3	2	3	3	2	3	3	3	4	3	3	4	4	4	4	4	4	4	4	4	4	4	4	3	3	3	3	3	3	3	3
1	27	4	1	9	52	81	82	86	84	3	3	6	3	2	5	3	4	3	4	4	3	3	3	4	3	3	4	4	3	3	4	4	3	3	3	3	3	4	4	4	3	4	3	3	4	4	4	4	4
1	58	5	5		17	20	40	35	0	2	1	3	1	1	2	2	5	4	4	4	4	4	4	4	4	4	4	5	5	3	3	5	5	5	3	4	4	5	5	5	5	4	4	2	2	2	4	3	3
2	48	2	7		49	100	10	3	79	2	2	4	2	2	4	3	4	3	3	3	2	4	2	3	2	4	3	4	4	3	4	4	5	5	4	4	5	6	6	4	3	4	3	3	2	2	3	3	2
1	59	3	5		9	17	9	15	10	1	1	2	1	1	2	1	5	5	4	6	5	5	5	4	5	5	5	5	5	1	2	4	5	5	3	4	4	5	5	5	4	6	5	3	2	2	4	3	3
1	23	2	1	16	77	77	82	71	55	3	2	5	1	2	3	4	5	3	3	2	2	5	4	4	3	3	3	4	4	3	4	4	5	4	2	3	4	5	5	5	5	4	3	3	2	3	5	4	3
1	61	2	5		1	79	1	0	3	4	4	8	4	4	8	5	3	4	3	3	3	3	3	3	3	3	3	3	3	2	3	3	3	3	4	3	3	4	4	3	3	5	4	4	4	4	3	4	4
2	57	2	2	11	35	9	47	24	38	1	1	2	2	3	5	3	4	3	3	3	4	5	4	4	3	5	5	4	4	2	2	5	4	4	4	3	4	4	5	5	4	5	5	2	3	3	3	4	3
2	22	2	2	11	100	100	100	100	100	4	4	8	4	4	8	5	4	2	4	5	3	3	5	2	2	4	4	5	5	1	4	2	2	2	4	2	2	2	2	2	2	6	3	5	5	5	3	5	5
2	29	5	1	11	22	22	33	18	81	2	2	4	1	2	3	1	5	4	4	4	5	6	6	3	3	5	5	4	5	6	2	5	6	6	6	1	4	3	4	6	4	1	5	2	1	1	1	6	3
1	37	3	1	5	10	20	20	40	50	2	2	4	1	3	4	3	4	3	3	3	2	3	4	3	3	4	4	4	4	3	3	3	3	4	3	4	3	3	4	3	3	4	4	4	4	3	4	3	4
2	19	2	4	2	60	50	80	40	0	2	3	5	3	3	6	3	5	3	2	3	3	4	3	3	3	4	3	3	3	3	4	4	5	4	4	4	4	4	4	3	3	4	3	3	2	3	3	3	3
2	53	3	1	22	60	53	47	30	41	2	2	4	2	2	4	3	4	3	3	4	3	4	3	3	3	4	4	4	3	3	3	4	4	4	3	5	4	5	4	4	4	4	4	3	3	3	4	2	3
2	27	2	8		100	60	68	38	100	4	4	8	4	4	8	5	1	5	5	4	5	6	1	3	1	2	3	3	2	2	5	2	2	1	6	1	1	1	2	2	2	5	2	5	5	6	1	6	6
1	17	4	4	4	65	65	52	73	62	3	2	5	3	3	6	3	4	3	2	4	4	2	3	3	2	3	4	4	3	3	5	4	4	3	4	3	4	4	4	3	5	4	2	3	3	4	3	4	3
2	35	5	1	18	51	55	57	57	52	3	3	6	2	2	4	3	4	3	3	3	3	3	3	3	3	3	3	3	3	4	4	4	4	4	4	4	4	4	4	4	4	3	3	3	3	3	3	3	3
1	43	2	1	7	30	38	32	27	50	2	2	4	2	2	4	3	4	3	3	3	3	3	4	3	3	3	3	3	3	4	4	4	4	4	4	4	4	4	4	4	4	3	3	3	3	3	3	3	3
2	68	5	2	11	5	0	23	8	6	1	1	2	1	1	2	2	6	3	3	2	3	4	3	4	3	4	4	4	4	2	3	5	5	6	6	4	5	4	5	5	5	5	4	2	2	1	1	3	2
2	31	5	1	5	36	37	37	0	4	1	1	2	1	3	4	2	6	5	5	5	5	5	4	5	5	4	4	5	4	2	3	3	3	3	3	3	3	3	3	3	3	5	4	4	4	4	4	4	4
1		2	5		0	5	14	4	0	1	1	2	1	1	2	2	5	1	1	4	4	6	5	5	5	6	6	6	6	1	1	5	5	6	5	4	5	6	5	5	5	6	6	2	2	1	2	3	2
1	48	5	2	5	100	99	100	100	100	2	3	5	2	3	5	4	7	3	3	3	3	3	3	3	3	3	3	3	3	4	4	4	4	4	4	4	4	4	4	4	4	3	3	3	3	3	3	3	3
2	45	2	2	15	20	20	20	20	20	2	2	4	2	2	4	2	7	3	4	3	2	3	3	3	3	4	4	3	4	4	4	5	4	4	4	5	5	5	5	5	5	3	3	2	3	3	3	2	2
2	56	3	5		20	20	53	36	18	2	2	4	1	2	3	3	2	3	2	4	4	4	3	3	3	4	3	3	3	5	5	5	5	3	3	2	3	3	3	4	5	2	2	2	2	4	4	5	4
2	20	4	5		69	29	78	75	49	3	2	5	4	1	5	4	2	3	1	5	3	5	2	3	5	2	4	4	1	4	6	2	2	4	4	3	5	1	4	2	4	3	1	5	5	3	3	4	2
1	4	2	2	2	8	14	15	16	11	1	3	4	2	1	3	4	5	3	4	6	3	6	6	6	3	6	3	6	2	3	1	4	3	5	6	3	5	4	2	2	4	4	6	3	4	2	1	4	2
2	52	2	2	22	45	44	67	13	35	2	2	4	2	2	4	4	2	3	3	4	3	4	4	3	3	4	4	3	4	4	3	4	3	4	4	4	4	5	4	5	5	3	4	3	4	3	3	3	3
1	18	3	1	6	59	60	83	40	38	2	2	4	2	2	4	4	4	5	5	4	5	4	5	5	3	4	4	5	3	2	4	4	4	3	4	4	3	4	3	3	4	5	3	3	3	4	3	3	4
1	17	2	6		100	100	100	100	100	4	1	5	4	4	8	5	7	3	2	2	3	5	5	3	3	2	2	2	2	5	1	1	1	5	5	1	1	1	1	2	2	2	6	6	6	2	2	6	6
2	36	3	10		61	11	85	6	41	2	2	4	2	2	4	5	1	4	3	2	2	4	4	2	2	3	3	2	2	1	3	2	1	5	4	2	1	1	1	2	1	6	4	5	6	2	3	5	6
1	25	2	8		15	5	5	5	25	1	1	2	1	1	2	1	5	3	4	4	4	4	4	4	4	5	3	3	4	4	3	3	3	5	4	5	4	4	4	4	3	3	4	4	4	2	3	2	3
2	36	4	1	18	53	28	66	35	64	3	3	6	3	4	7	3	5	3	4	3	2	4	2	4	3	4	3	4	2	4	3	2	2	4	1	6	4	5	5	4	4	3	4	5	5	3	6	1	3
2	48	2	1	22	3	2	10	2	2	1	1	2	1	2	3	4	3	2	1	3	3	3	3	3	3	4	4	4	4	3	4	3	3	6	6	6	6	6	6	6	6	4	3	4	4	1	1	1	1
1	37	1	6		51	52	70	32	81	2	2	4	4	3	7	5	2	5	4	5	5	5	5	3	4	4	5	4	5	2	2	4	4	4	4	2	2	3	4	3	3	5	5	3	3	3	3	5	5
2	2	2	4	3	37	36	33	76	57	2	3	5	3	2	5	2	4	3	3	2	4	3	3	4	3	4	3	4	3	5	4	5	4	4	4	2	3	4	4	4	4	2	3	2	3	3	3	5	4
1	1	1	4	4	94	69	100	44	66	1	3	4	2	4	6	5	3	3	2	5	2	1	4	3	4	2	5	2	5	1	5	1	4	1	4	6	4	3	5	3	2	6	2	6	3	6	3	1	3
2	25	3	4	2	100	93	91	100	98	4	4	8	4	4	8	5	3	5	5	6	5	6	5	5	5	6	5	5	6	1	1	1	3	6	6	2	2	2	4	6	3	6	6	6	4	1	1	5	5
2	33	2	1	12	71	66	79	80	64	3	3	6	3	3	6	5	7	3	3	4	3	3	3	3	3	4	4	4	4	4	2	2	2	2	2	2	2	3	3	2	2	3	5	5	5	5	5	5	5
2	48	4	2	15	88	87	76	91	57	1	1	2	1	2	3	3	5	3	4	4	3	3	3	3	3	3	3	3	3	5	4	5	5	5	5	5	5	5	5	5	5	2	3	2	2	2	2	2	2
1	27	5	1	8	65	64	60	61	69	3	3	6	3	3	6	3	5	3	3	3	3	3	3	3	3	3	3	2	3	4	4	4	4	4	4	4	4	4	4	4	4	3	3	3	3	3	3	3	3
2	65	2	10		2	5	0	15	3	1	1	2	1	1	2	1	3	3	2	2	2	3	2	3	3	3	4	4	4	4	4	5	5	6	6	5	5	6	6	6	6	3	3	2	2	1	1	2	2
2	55	2	5				72	52	28	1	2	3	2	2	4	3	4	3	3	4	3	3	2	3	3	3	3	3	4	3	4	4	4	3	3	4	5	4	5	3	4	4	3	3	3	4	4	3	2
1	46	4	1	2	10	11	12	22	9	1	1	2	1	1	2	2	6	2	3	2	3	2	1	2	1	1	2	1	1	4	4	6	5	4	4	3	6	5	5	6	5	3	3	1	2	3	3	4	1
1	22	2	1	5	59	44	52	60	54	1	1	2	1	1	2	3	4	3	3	2	3	3	3	2	3	3	3	3	2	4	4	5	4	5	4	4	5	4	4	4	5	3	3	2	3	2	3	3	2
2	3	2	1	1	80	100	100	74	31	3	2	5	4	3	7	4	2	4	4	2	3	2	2	4	5	4	3	4	4	4	5	3	3	2	1	3	4	3	3	2	5	3	2	4	4	5	6	4	3
1	70	2	5		0	6	7	8	1	1	1	2	3	2	5	2	3	1	2	5	4	5	5	2	4	4	4	5	5	2	2	4	4	5	5	5	5	5	5	5	5	5	5	3	3	2	2	2	2
2	71	5	5		0	0	3	0	0	1	1	2	1	1	2	2	5	4	2	2	2	1	5	4	6	6	6	5	5	4	2	5	4	6	6	6	1	6	6	6	5	3	5	2	3	1	1	1	6
2	48	2	6		100	100	100	100	96	3	3	6	4	4	8	5	1	3	1	6	6	5	1	2	1	6	6	4	2	4	4	1	3	6	3	1	1	1	3	1	1	3	3	6	4	1	4	6	6
2	64	5	5		1	1	1	1	1	1	1	2	1	1	2	1	6	3	4	4	3	3	3	3	3	4	5	4	5	4	4	5	5	6	5	5	5	5	6	5	6	3	3	2	2	1	2	2	2
2	15	2	8		89	73	68	18	73	2	2	4	2	2	4	3	1	3	3	3	3	3	3	3	3	3	3	3	3	2	3	4	4	4	5	3	3	4	4	4	4	5	4	3	3	3	2	4	4
1	30	2	1	4	9	20	19	19	99	2	1	3	1	3	4	2	6	3	4	3	3	4	5	3	3	3	3	4	5	5	3	3	3	4	4	5	4	2	2	1	3	2	4	4	4	3	3	2	3
1	40	2	8		71	81	79	82	78	2	2	4	2	2	4	3	2	4	4	4	4	3	2	2	3	3	3	4	3	4	4	4	3	4	4	4	4	4	4	4	5	3	3	3	4	3	3	3	3
1	18	2	1	8	8	39	7	20	75	2	2	4	1	1	2	4	4	3	1	3	4	5	5	4	3	2	4	3	5	3	3	3	5	4	3	2	4	6	5	6	4	4	4	4	2	3	4	5	3
2	33	2	1	21	100	96	99	88	72	3	3	6	3	3	6	4	5	3	3	3	3	3	3	3	3	3	3	3	3	3	3	3	3	3	3	3	3	3	3	3	3	4	4	4	4	4	4	4	4
1	36	4	1	6	89	87	65	15	23	4	4	8	4	1	5	4	5	2	3	5	6	5	5	4	2	5	5	5	4	4	2	5	5	2	2	2	2	2	4	4	4	3	5	2	2	5	5	5	5
1	46	5	7		64	66	37	46	88	2	2	4	2	2	4	4	4	3	3	3	3	3	3	2	3	3	4	3	4	4	5	5	5	5	5	2	3	5	4	4	4	3	2	2	2	2	2	5	4
2	57	2	5		97	97	73	70	8	4	4	8	4	3	7	5	4	4	5	5	5	4	4	3	3	3	2	2	2	3	3	3	3	5	5	2	2	2	3	4	4	4	4	4	4	2	2	5	5
1	41	4	1	7	50	51	52	50	31	2	2	4	2	2	4	4	5	4	4	4	4	4	4	4	4	4	4	4	4	3	3	3	3	3	3	3	4	4	3	4	4	4	4	4	4	4	4	4	3
2	57	5	5		0	0	0	0	0	1	1	2	1	1	2	1	7	3	4	3	4	4	4	4	4	5	5	4	4	5	5	6	5	6	6	6	6	6	6	6	6	2	2	1	2	1	1	1	1
1	52	2	1	11	2	2	2	2	2	1	1	2	1	1	2	1	2	4	3	3	4	5	4	5	4	5	5	5	5	4	4	5	5	5	3	5	5	4	5	5	5	3	3	2	2	2	4	2	2
2	21	5	1	6	100	100	100	50	50	4	4	8	4	4	8	5	1	1	1	6	6	1	1	1	1	1	1	1	1	1	4	5	6	1	1	1	1	1	1	1	1	6	3	2	1	6	6	6	6
1	55	5	5		20	5	15	10	15	2	1	3	1	2	3	2	6	2	2	3	3	4	3	4	4	6	5	5	5	2	3	4	4	6	6	5	5	6	6	6	6	5	4	3	3	1	1	2	2
2	31	3	2	4	76	94	100	100	93	4	2	6	3	1	4	3	6	4	5	2	3	5	6	2	1	3	4	5	3	4	5	4	2	1	6	6	4	3	2	1	3	3	2	3	5	6	1	1	3
1	46	2	1	10	85	50	50	30	94	2	3	5	4	2	6	3	6	3	3	3	4	5	3	3	3	5	3	5	4	3	4	3	4	5	3	4	4	5	5	4	4	4	3	4	3	2	4	3	3
2	56	2	5				5			1	1	2	1	1	2	1	4	1	2	2	2	4	4	4	4	5	4	4	4	3	2	4	4	6	6	6	5	5	5	5	5	4	5	3	3	1	1	1	2
2	59	5	5		0	0	5	0	63	1	2	3	1	2	3	2	4	3	3	4	4	4	4	3	3	4	4	4	4	4	4	4	4	5	4	2	4	4	4	4	4	3	3	3	3	2	3	5	3
1	61	4	5		11	9	9	8	11	1	1	2	1	1	2	1	6	4	3	3	4	5	4	4	4	5	5	5	5	3	2	4	4	5	4	5	5	5	5	5	5	4	5	3	3	2	3	2	2
1	22	2	1	1	9	11	42	38	26	2	3	5	3	2	5	4	5	3	4	3	4	4	4	4	4	4	4	4	3	4	3	3	4	3	3	3	2	3	3	3	3	3	4	4	3	4	4	4	5
2	20	2	1	6	18	20	49	33	9	2	1	3	2	2	4	3	3	3	3	2	2	3	3	4	3	4	4	4	4	3	3	3	3	4	4	3	4	4	3	4	4	4	4	4	4	3	3	4	3
2	22	2	2	7	55	64	79	46	71	3	2	5	3	1	4	5	6	6	6	5	6	6	5	3	3	2	2	5	3	5	4	3	5	2	4	2	3	1	1	3	3	2	3	4	2	5	3	5	4
2	63	3	1	22	9	1	81	19	1	2	1	3	1	1	2	4	1	3	4	4	4	4	3	2	3	5	5	2	2	2	3	4	3	5	4	3	2	4	4	4	3	5	4	3	4	2	3	4	5
2	45	3	1	8	86	86	73	32	68	4	4	8	3	3	6	4	1	3	2	4	4	2	2	2	2	3	2	2	2	5	5	3	4	2	2	2	2	3	2	2	2	2	2	4	3	5	5	5	5
2	46	1	6		89	94	91	5	93	4	4	8	4	2	6	5	1	2	3	4	4	3	3	4	2	3	4	5	4	2	2	3	4	2	2	2	4	3	4	4	4	5	5	4	3	5	5	5	3
1	51	3	1	1	100	72	40	73	51	2	2	4	3	3	6	4	1	1	2	2	2	3	4	3	3	3	3	2	2	4	3	2	2	4	2	2	3	4	3	3	2	3	4	5	5	3	5	5	4
2	39	2	8		100	100	100	43	100	4	4	8	4	4	8	5	1	1	1	1	1	6	5	2	2	4	4	2	2	1	1	1	1	1	1	1	1	3	3	2	2	6	6	6	6	6	6	6	6
1	49	3	2	8	8	5	8	7	6	1	1	2	1	1	2	1	7	5	4	4	4	6	6	5	5	5	6	6	6	1	1	1	2	2	2	5	5	5	5	6	6	6	6	6	5	5	5	2	2
2	46	2	1	22	5	6	56	57	53	3	3	6	3	3	6	2	6	1	2	2	4	4	4	4	4	4	4	4	4	3	3	3	3	5	4	5	5	5	5	5	5	4	4	4	4	2	3	2	2
2	28	2	1	22	86	76	100	51	37	4	3	7	3	1	4	4	4	2	2	2	3	4	3	3	3	3	3	3	3	4	3	3	5	4	3	4	4	4	4	4	4	3	4	4	2	3	4	3	3
1	17	5	1	5	2	2	2	2	2	1	1	2	1	1	2	1	7	1	1	3	4	6	6	5	6	6	6	6	6	6	5	4	3	6	6	6	6	6	6	6	6	1	2	3	4	1	1	1	1
2	32	5	2	2	87	96	93	64	98	2	2	4	2	2	4	4	5	4	3	5	4	5	5	2	3	5	4	5	5	3	3	4	4	4	4	3	3	4	4	4	2	4	4	3	3	3	3	4	4
1	47	3	1	13	81	82	91	9	82	4	4	8	4	4	8	5	1	2	2	3	4	4	4	3	2	4	4	3	4	2	2	3	3	2	3	2	3	4	4	4	4	5	5	4	4	5	4	5	4
2	22	3	1	6	41	69	100	32	58	3	2	5	2	3	5	4	5	3	4	4	2	5	5	6	5	5	4	3	4	2	2	3	3	4	5	3	2	2	3	3	3	5	5	4	4	3	2	4	5
2	66	1	5		24	75	99	35	74	3	3	6	1	2	3	3	3	3	3	2	3	3	4	3	3	3	3	3	3	4	4	4	4	4	4	3	4	4	5	5	4	3	3	3	3	3	3	4	3
2	66	1	5		50	27	29	28	72	2	2	4	1	2	3	2	2	4	3	3	3	3	3	3	3	3	3	3	3	4	4	4	4	4	4	3	3	4	4	4	4	3	3	3	3	3	3	4	4
2	44	5	1	22	81	45	100	83	2	2	2	4	2	2	4	4	5	3	3	3	3	4	4	4	3	4	4	4	3	3	3	4	4	4	4	4	4	5	5	5	5	4	4	3	3	3	3	3	3
2	60	5	5		0	0	0	0	0	1	1	2	1	1	2	1	3	4	3	3	4	4	4	4	4	4	4	5	5	5	4	5	5	5	5	5	5	5	5	5	5	2	3	2	2	2	2	2	2
1	46	5	1	7	17	10	75	16	21	1	2	3	2	2	4	2	4	4	3	4	3	4	4	4	4	4	4	5	4	2	3	3	3	3	4	4	4	4	3	4	3	5	4	4	4	4	3	3	3
2	31	3	1	12	73	74	75	72	79	3	3	6	2	2	4	4	3	3	2	4	4	4	4	2	2	3	3	2	2	4	4	6	5	3	4	3	4	5	4	5	5	3	3	1	2	4	3	4	3
1	27	2	1	18	7	80	86	5	7	2	2	4	1	1	2	4	3	3	3	4	4	4	3	3	3	3	3	3	3	3	3	4	4	4	3	3	3	4	4	4	3	4	4	3	3	3	4	4	4
1	23	5	1	3	0	0	0	5	60	1	1	2	1	1	2	2	6	5	5	5	6	6	6	5	4	5	5	6	6	4	5	5	5	5	4	5	5	5	5	5	5	3	2	2	2	2	3	2	2
1	18	4	5		65	41	35	60	22	2	3	5	2	4	6	3	2	2	4	6	3	1	5	4	3	3	2	4	4	4	5	2	3	3	5	2	5	3	4	4	1	3	2	5	4	4	2	5	2
2	65	2	10		13	24	40	37	29	1	1	2	1	1	2	1	3	3	2	2	1	2	2	1	3	4	4	4	3	4	4	4	5	6	5	6	6	5	5	6	6	3	3	3	2	1	2	1	1
2	38	2	6		0	13	19	12	12	4	4	8	3	3	6	4	2	4	4	4	4	4	4	3	3	4	4	5	5	3	3	3	2	2	2	3	2	2	3	2	2	4	4	4	5	5	5	4	5
2	59	2	5		5	7	7	4	100	2	2	4	4	2	6	4	1	5	5	5	5	5	3	3	3	4	2	3	3	2	2	4	3	2	2	2	2	5	4	4	4	5	5	3	4	5	5	5	5
2	55	2	5		0	0	9	6	0	1	1	2	1	1	2	1	4	4	3	2	3	3	3	3	3	3	4	3	3	2	2	5	5	5	6	5	5	6	6	6	6	5	5	2	2	2	1	2	2
1	52	2	7		100	90	16	86	100	1	3	4	1	1	2	3	1	2	2	4	3	3	3	3	3	4	4	3	4	3	4	5	1	4	5	4	5	5	5	5	4	4	3	2	6	3	2	3	2
2	6	4	4	2	15	27	23	39	34	3	2	5	3	3	6	3	6	3	1	3	1	4	3	3	4	4	3	3	2	3	5	5	6	3	3	6	2	3	3	1	2	4	2	2	1	4	4	1	5
2	20	2	1	1	100	100	100	100	100	4	4	8	4	4	8	5	1	1	5	5	6	6	6	6	6	6	6	5	6	1	1	1	2	1	1	1	1	1	1	1	1	6	6	6	5	6	6	6	6
2	40	5	1	4	15	6	12	18	14	2	2	4	1	1	2	3	4	3	3	4	3	3	4	3	3	4	4	3	4	3	3	4	4	4	4	4	3	4	4	5	4	4	4	3	3	3	3	3	4
2	27	3	1	17	19	16	67	15	21	2	1	3	1	2	3	3	4	2	3	3	3	4	4	3	2	5	5	5	5	4	5	5	5	4	4	4	4	3	2	2	3	3	2	2	2	3	3	3	3
1	15	1			53	77	87	56	54	3	2	5	3	2	5	3	5	2	3	4	5	2	4	3	2	3	6	2	5	5	5	3	3	4	5	5	5	2	3	3	3	2	2	4	4	3	2	2	2
1	55	4	1	22	1	1	1	1	100	1	1	2	1	1	2	2	7	1	1	2	1	6	5	5	1	6	6	6	5	2	3	6	5	6	6	6	6	4	3	6	6	5	4	1	2	1	1	1	1
2	43	2	2	9	100	100	100	11	100	2	2	4	2	3	5	4	1	3	3	3	3	3	3	3	3	3	3	3	3	4	4	3	3	4	4	3	3	4	4	4	4	3	3	4	4	3	3	4	4
2	40	2	1	7	0	0	26	0	11	1	1	2	1	1	2	3	3	2	2	2	2	4	3	3	3	4	4	4	4	3	3	5	4	6	6	6	6	4	5	5	4	4	4	2	3	1	1	1	1
1	51	2	8		77	75	86	76	80	4	3	7	4	3	7	5	4	3	3	3	3	3	3	2	2	3	3	3	2	4	4	4	4	4	4	3	4	3	4	3	3	3	3	3	3	3	3	4	3
2	55	5	1	22	0	0	0	1	0	1	1	2	1	1	2	1	6	1	4	3	4	4	4	3	1	5	5	5	5	6	6	6	6	6	6	6	6	6	6	6	6	1	1	1	1	1	1	1	1
2	49	1	1	22	0	0	0	0	1	1	1	2	1	1	2	3	1	1	1	1	1	4	4	4	4	4	4	1	4	3	3	3	6	6	3	6	6	6	6	6	6	4	4	4	1	1	4	1	1
2	40	4	1	2	70	70	70	60	50	3	3	6	2	2	4	5	2	2	2	3	3	5	4	3	2	4	3	4	3	3	4	3	3	5	5	2	2	3	3	3	2	4	3	4	4	2	2	5	5
2	16	2	1	1	28	53	86	2	82	4	3	7	4	2	6	4	3	4	4	5	5	6	6	6	6	6	6	6	6	5	5	3	3	6	5	4	4	4	3	5	5	2	2	4	4	1	2	3	3
1	33	5	1	10	1	1	3	24	1	1	1	2	1	1	2	2	7	3	3	6	6	5	5	4	4	5	5	5	5	4	4	6	6	6	5	5	5	5	6	5	5	3	3	1	1	1	2	2	2
2		5	1	2	100	100	77	60	38	4	4	8	4	4	8	5	2	4	1	3	2	5	2	1	1	1	1	2	3	1	1	1	1	1	3	2	1	1	3	1	1	6	6	6	6	6	4	5	6
1	66	1	5		0	3	10	0	0	1	1	2	1	1	2	3	5	3	2	3	3	3	1	4	4	6	4	4	4	4	4	2	2	5	4	4	4	5	5	5	5	3	3	5	5	2	3	3	3
1	62	2	2	22	9	9	2	9	10	1	2	3	2	1	3	3	3	2	2	5	4	4	3	3	3	4	4	4	4	3	3	6	6	6	6	5	4	6	5	5	4	4	4	1	1	1	1	2	3
2	36	2	4	1	32	37	40	39	44	3	1	4	3	3	6	4	4	3	4	4	2	3	3	2	2	3	4	4	2	4	4	3	5	5	4	4	5	3	5	4	6	3	3	4	2	2	3	3	2
1	36	5	2	5	52	38	59	71	61	2	2	4	1	2	3	3	4	2	3	4	4	4	4	3	3	4	4	4	3	3	3	5	4	4	4	4	4	4	4	5	5	4	4	2	3	3	3	3	3
1	54	1	8		80	80	80	80	80	3	3	6	3	3	6	3	3	3	3	3	2	4	4	3	3	4	4	4	4	3	3	3	3	4	4	4	4	5	5	4	4	4	4	4	4	3	3	3	3
1	62	5	5		21	0	10	8	31	1	1	2	1	1	2	1	6	3	3	3	3	3	4	4	3	4	5	3	4	3	3	4	4	6	6	4	5	4	4	4	5	4	4	3	3	1	1	3	2
2	47	2	1	22	5	7	8	7	8	1	1	2	1	1	2	2	5	2	2	4	3	4	4	3	3	3	4	4	3	3	3	6	6	6	6	6	5	6	5	6	6	4	4	1	1	1	1	1	2
1	55	5	7		3	1	1	10	3	1	1	2	1	1	2	1	5	3	4	3	6	6	6	6	6	6	6	6	6	1	1	6	6	6	6	6	5	6	6	6	6	6	6	1	1	1	1	1	2
1	40	2	1	19	0	1	3	2	4	1	1	2	1	1	2	1	4	3	3	4	4	3	3	3	3	4	4	4	4	4	4	6	6	6	6	6	6	6	6	6	6	3	3	1	1	1	1	1	1
1	30	1	1	16	22	22	21	24	24	3	3	6	3	3	6	2	4	4	3	6	2	4	2	2	2	2	2	2	2	5	3	2	3	2	2	4	4	4	3	3	4	2	4	5	4	5	5	3	3
1	17	1	1	4	62	77	58	88	70	3	3	6	4	3	7	5	6	4	6	5	5	5	6	5	4	6	5	6	5	2	2	1	2	2	1	3	3	2	3	3	3	5	5	6	5	5	6	4	4
2	57	2	5		2	3	3	8	0	2	1	3	1	2	3	2	5	3	3	3	2	3	4	3	3	4	4	4	4	3	3	4	5	4	5	4	4	5	4	5	5	4	4	3	2	3	2	3	3
2	15	3	2	2	76	62	100	76	19	3	2	5	2	3	5	4	5	4	2	3	5	3	4	4	4	5	4	4	3	3	3	4	3	4	3	3	3	4	5	4	4	4	4	3	4	3	4	4	4
1	49	3	1	22	1	1	12	9	8	1	1	2	1	1	2	1	5	3	4	3	3	4	4	3	3	4	4	4	4	4	4	5	5	5	5	5	5	5	5	5	5	3	3	2	2	2	2	2	2
2	27	2	1	5	62	58	63	56	51	3	3	6	3	3	6	4	6	2	5	3	3	5	3	3	3	3	4	2	4	4	4	4	4	4	3	3	4	5	3	3	5	3	3	3	3	3	4	4	3
2	48	2	2	3	5	4	18	10	29	1	1	2	1	1	2	2	7	2	2	6	5	6	4	5	4	6	5	6	5	3	2	6	6	6	6	5	5	4	4	5	6	4	5	1	1	1	1	2	2
1		4	8		53	57	53	54	62	1	2	3	3	2	5	3	4	4	4	4	5	3	3	3	3	3	2	2	5	5	4	4	4	5	5	5	4	5	5	3	2	2	3	3	3	2	2	2	3
1	15	2	1	3	40	51	21	27	19	1	3	4	2	3	5	4	4	4	6	2	4	3	5	4	5	4	4	6	3	4	2	6	3	5	4	3	4	5	4	3	4	3	5	1	4	2	3	4	3
1	1	1	4	3	48	52	80	100	88	4	4	8	3	3	6	5	5	5	3	4	4	5	4	3	4	3	5	5	5	5	5	3	2	4	4	5	5	4	5	5	5	2	2	4	5	3	3	2	2
1	7	2	1	5	34	62	53	21	63	2	3	5	1	3	4	4	3	3	2	3	2	1	4	2	4	3	5	3	4	4	2	6	4	4	6	6	3	4	2	4	5	3	5	1	3	3	1	1	4
2	5	5	2	5	31	28	41	20	54	4	3	7	4	3	7	3	4	4	3	6	5	2	3	4	2	6	3	3	3	3	3	4	6	3	1	2	1	2	1	3	4	4	4	3	1	4	6	5	6
1	17	4	1	9	5	6	8	11	15	1	1	2	1	1	2	1	7	2	3	3	5	5	4	3	3	3	2	4	4	4	4	3	2	3	2	4	3	4	5	5	4	3	3	4	5	4	5	3	4
2	18	2	1	9	49	69	74	75	77	3	3	6	3	3	6	4	5	5	5	5	5	5	5	5	5	4	4	4	4	2	2	2	2	3	3	3	3	2	2	2	3	5	5	5	5	4	4	4	4
1	25	2	1	17	93	80	86	100	42	3	3	6	2	2	4	4	6	4	3	5	3	3	3	4	3	3	3	3	2	3	4	4	5	5	3	4	4	5	4	4	5	4	3	3	2	2	4	3	3
2	33	5	1	12	90	67	75	29	0	4	3	7	3	3	6	4	2	3	3	3	2	3	3	2	2	3	6	4	3	5	4	5	5	6	6	1	1	5	5	5	3	2	3	2	2	1	1	6	6
1	35	4	1	7	80	66	67	12	23	2	1	3	3	2	5	3	2	3	3	4	3	5	4	3	3	3	4	3	3	3	4	4	4	4	4	3	5	4	4	5	4	4	3	3	3	3	3	4	2
1	18	4	2	4	58	74	72	72	31	2	3	5	1	3	4	3	4	3	4	1	2	2	4	4	3	3	2	5	3	2	4	5	3	4	4	4	3	5	5	6	2	5	3	2	4	3	3	3	4
2	50	5	1	13	56	43	43	78	78	3	3	6	1	3	4	2	3	3	3	3	3	3	3	3	3	3	3	3	3	4	4	4	4	4	5	5	5	4	4	4	4	3	3	3	3	3	2	2	2
2	38	4	2	6	91	92	96	48	48	4	3	7	4	3	7	4	2	3	3	2	2	2	2	2	2	3	3	3	3	2	3	4	5	3	3	2	3	4	4	3	3	5	4	3	2	4	4	5	4
2	49	3	6		48	58	42	57	52	2	2	4	4	4	8	4	4	3	3	3	3	3	3	3	3	3	3	3	3	3	5	3	3	3	3	4	4	4	3	3	3	4	2	4	4	4	4	3	3
2	46	2	1	22	58	54	58	57	54	2	3	5	3	3	6	3	3	3	4	4	4	3	4	3	4	4	3	4	4	3	3	3	3	3	3	3	4	2	3	4	3	4	4	4	4	4	4	4	3
1	58	2	5		2	2	2	2	72	1	1	2	1	1	2	1	6	1	1	3	2	3	1	1	3	4	4	4	4	3	4	4	3	6	6	6	6	6	6	6	6	4	3	3	4	1	1	1	1
1	24	5	1	3	60	97	93	93	88	2	2	4	3	3	6	4	6	3	4	4	4	4	4	3	3	4	4	3	4	4	5	2	4	5	5	2	2	3	2	3	3	3	2	5	3	2	2	5	5
1	52	2	1	11	9	10	11	15	10	1	1	2	1	1	2	2	4	3	3	3	3	3	3	3	3	3	4	3	4	3	3	4	4	5	5	4	3	4	4	4	4	4	4	3	3	2	2	3	4
1	65	5	5		1	1	1	14	29	1	1	2	1	2	3	1	6	5	5	4	5	6	5	5	4	6	6	5	5	6	6	4	4	6	6	6	5	5	5	5	5	1	1	3	3	1	1	1	2
2	63	2	5		0	0	17	50	0	1	1	2	1	1	2	2	7	1	2	2	1	6	6	5	6	6	6	6	6	1	1	1	1	6	1	6	6	6	6	6	6	6	6	6	6	1	6	1	1
2	42	1	7		26	27	45	53	30	2	2	4	1	1	2	3	4	5	4	3	2	4	4	4	4	4	4	4	3	3	3	5	5	5	3	4	4	5	5	5	5	4	4	2	2	2	4	3	3
2	28	3	1	13	3	0	0	0	0	2	1	3	1	3	4	2	5	2	2	4	3	4	2	4	4	5	5	4	4	3	3	2	3	2	3	3	2	3	2	3	3	4	4	5	4	5	4	4	5
2	24	5	1	7	41	75	26	31	66	4	4	8	4	4	8	5	7	4	3	3	2	3	2	4	4	4	4	4	3	5	2	2	4	3	3	5	5	5	1	1	3	2	5	5	3	4	4	2	2
1	24	3	1	4	65	65	67	71	73	3	2	5	4	2	6	4	5	3	3	4	3	3	3	3	3	4	3	4	4	3	4	4	4	3	4	4	5	4	5	5	5	4	3	3	3	4	3	3	2
1	56	2	1	11	0	0	0	20	0	1	1	2	1	1	2	1	6	3	2	2	3	3	3	2	2	5	5	4	5	2	2	5	5	4	4	2	2	4	5	4	4	5	5	2	2	3	3	5	5
2	39	3	1	22	31	31	30	4	9	2	2	4	1	2	3	4	5	3	3	5	6	6	6	4	4	6	6	5	5	3	2	3	2	3	2	5	4	5	4	5	4	4	5	4	5	4	5	2	3
1	30	3	1	9	53	51	69	24	34	2	2	4	2	1	3	2	5	4	5	4	3	4	3	5	2	5	4	3	4	3	2	2	4	3	4	5	2	4	4	2	1	4	5	5	3	4	3	2	5
1	52	2	5		38	41	14	15	76	3	3	6	2	2	4	2	5	2	2	1	3	4	4	5	3	6	5	6	5	3	3	6	3	6	5	5	6	6	6	6	6	4	4	1	4	1	2	2	1
1	22	2	4	5	6	6	20	5	0	1	1	2	1	1	2	1	6	2	3	4	4	3	2	5	4	3	2	4	5	4	3	5	4	4	2	2	2	3	3	3	4	3	4	2	3	3	5	5	5
1	18	2	9		23	33	14	22	22	2	3	5	4	4	8	4	6	3	3	3	3	3	3	3	3	3	3	3	3	4	4	4	4	4	4	4	4	4	4	4	4	3	3	3	3	3	3	3	3
2	58	5	5		6	7	8	7	5	1	1	2	1	1	2	2	3	3	3	4	4	4	4	4	3	5	4	5	4	3	3	4	5	4	4	3	3	5	5	4	4	4	4	3	2	3	3	4	4
1	59	2	5		61	36	18	70	78	2	2	4	1	2	3	2	3	2	5	5	5	3	3	2	2	4	2	3	3	3	5	3	4	3	3	3	2	3	2	2	2	4	2	4	3	4	4	4	5
1	58	2	5		91	91	70	51	19	4	4	8	4	4	8	4	1	3	3	3	3	3	3	3	3	3	3	3	3	4	4	4	4	4	4	4	4	4	4	4	4	3	3	3	3	3	3	3	3
2	47	3	8		87	84	99	52	5	2	2	4	2	2	4	3	4	1	1	1	1	4	4	6	6	6	5	5	5	6	6	6	3	6	6	6	6	5	5	6	6	1	1	1	4	1	1	1	1
1	55	4	1	22	0	0	19	0	0	1	1	2	1	1	2	1	6	3	3	4	4	2	2	2	2	4	3	3	3	5	4	5	5	4	5	5	4	4	4	5	5	2	3	2	2	3	2	2	3
1	30	5	1	11	80	91	97	93	78	4	4	8	4	4	8	5	4	1	1	1	1	6	6	6	6	6	6	6	6	1	1	6	6	6	6	6	6	6	5	6	6	6	6	1	1	1	1	1	1
1	38	2	1	4	0					1	1	2	1	1	2	1	7	3	3	3	2	3	3	2	2	3	3	4	4	3	3	4	4	4	3	3	4	4	4	4	4	4	4	3	3	3	4	4	3
2	60	3	5		41	17	10	9	34	1	1	2	1	1	2	3	4	4	2	2	1	5	6	3	2	2	5	6	1	5	6	6	4	3	2	1	4	5	2	1	4	2	1	1	3	4	5	6	3
2	34	2	1	8	47	26	93	69	10	1	3	4	2	3	5	3	4	3	3	2	3	4	4	4	3	3	3	4	5	3	4	4	4	4	4	5	5	5	4	4	4	4	3	3	3	3	3	2	2
2	32	5	1	6	12	15	43	39	73	1	1	2	1	1	2	2	5	3	2	5	5	4	4	3	4	4	5	5	6	2	3	6	5	3	3	4	4	3	4	5	3	5	4	1	2	4	4	3	3
2	21	4	2	4	42	45	81	42	50	2	3	5	1	1	2	4	3	2	1	1	2	4	3	3	3	4	3	3	4	2	2	4	3	4	4	4	4	3	4	3	4	5	5	3	4	3	3	3	3
1	19	2	1	2	66	31	12	13	19	1	2	3	3	2	5	1	3	6	6	6	6	6	6	6	6	6	6	6	6	4	4	6	6	6	6	6	6	6	6	6	6	3	3	1	1	1	1	1	1
2	41	5	1	21	0	0	0	0	0	1	1	2	1	1	2	1	7	2	2	5	1	1	1	1	1	2	2	2	2	2	2	2	2	2	3	1	1	1	1	1	2	5	5	5	5	5	4	6	6
2	24	1	2	11	100	100	100	100	100	4	4	8	4	4	8	5	7	2	1	4	1	5	4	3	3	4	3	3	4	1	1	2	2	5	6	2	2	2	2	2	1	6	6	5	5	2	1	5	5
2	27	2	1	8	100	15	90	66	71	3	2	5	2	2	4	5	2	6	2	6	4	5	6	2	2	1	3	4	5	1	1	3	2	5	4	5	4	5	3	1	5	6	6	4	5	2	3	2	3
1	5	1	1	4	2	0	3	7	2	1	1	2	1	1	2	1	7	1	1	2	1	1	1	1	1	4	4	6	5	1	1	3	5	6	6	6	6	6	6	6	6	6	6	4	2	1	1	1	1
1	63	2	5		1	1	1	29	1	1	1	2	1	1	2	1	7	2	4	2	5	2	1	3	3	6	6	5	5	4	4	5	6	1	2	3	6	4	4	3	5	3	3	2	1	6	5	4	1
2	15	3	1	4	30	32	55	52	88	2	3	5	3	2	5	5	4	2	4	4	4	4	3	4	5	4	4	5	6	1	3	4	3	4	3	5	5	6	6	6	5	6	4	3	4	3	4	2	2
1	1	2	2	3	50	76	50	76	0	1	1	2	1	2	3	2	5	1	1	4	3	3	3	2	2	2	2	2	2	4	4	4	4	4	4	4	4	4	4	4	4	3	3	3	3	3	3	3	3
1	41	5	6		87	65	57	43	100	3	2	5	4	4	8	3	1	3	4	4	4	3	5	5	5	4	5	5	5	3	1	2	2	4	1	5	5	6	5	5	5	4	6	5	5	3	6	2	2
2	56	3	5		2	1	3	4	7	1	1	2	1	2	3	1	1	2	5	6	5	2	3	2	1	3	3	3	3	1	3	3	3	3	3	1	1	2	3	2	3	6	4	4	4	4	4	6	6
2	48	2	1	13	85	81	78	82	34	4	4	8	2	2	4	3	5	3	3	3	3	4	4	3	3	4	4	4	4	4	4	4	4	4	4	5	4	5	5	5	4	3	3	3	3	3	3	2	3
2	40	5	1	11	15	17	72	24	19	1	1	2	1	2	3	2	6	2	2	4	3	4	3	3	2	4	3	4	4	4	3	3	3	4	3	3	3	5	5	4	3	3	4	4	4	3	4	4	4
1	30	5	1	7	40	30	30	40	50	1	1	2	2	2	4	2	3	4	5	6	5	5	5	4	3	3	4	4	4	3	3	5	3	4	4	2	3	3	3	1	2	4	4	2	4	3	3	5	4
2	40	2	2	4	85	100	100	100	81	4	4	8	4	3	7	5	1	1	3	6	3	6	6	5	3	6	6	6	6	1	1	1	1	3	1	1	1	2	3	3	2	6	6	6	6	4	6	6	6
1	22	2	8		75	100	100	100	100	4	4	8	4	4	8	5	7	4	4	3	2	6	2	3	4	3	4	5	2	4	4	6	1	3	2	5	4	3	5	2	2	3	3	1	6	4	5	2	3
2	18	3	1	4	45	89	100	40	92	3	1	4	2	4	6	5	4	3	2	3	3	4	3	3	3	4	4	4	5	3	3	6	6	6	5	5	5	6	6	6	5	4	4	1	1	1	2	2	2
2	53	5	1	6	3	1	30	5	0	1	1	2	1	1	2	2	3	2	1	6	6	5	4	1	1	4	5	3	4	1	1	1	1	6	1	1	2	3	3	1	2	6	6	6	6	1	6	6	5
2	43	2	10		100	95	100	100	99	4	4	8	4	4	8	5	4	5	4	5	5	6	5	5	5	5	4	4	4	2	2	5	5	5	4	4	4	5	5	5	5	5	5	2	2	2	3	3	3
1	59	3	5		18	21	3	10	19	1	1	2	1	2	3	1	4	3	1	4	2	5	6	4	2	4	3	2	4	1	3	5	3	5	2	4	6	5	4	5	3	6	4	2	4	2	5	3	1
1	3	2	1	5	1	25	80	7	1	2	3	5	1	2	3	2	5	4	4	4	4	5	4	4	4	5	5	5	5	3	3	5	4	4	4	4	4	5	5	5	5	4	4	2	3	3	3	3	3
1	59	5	5		3	5	50	50	2	2	1	3	2	2	4	3	5	5	4	5	5	6	5	5	4	5	5	4	5	2	2	2	2	2	1	2	1	2	2	1	2	5	5	5	5	5	6	5	6
2	21	3	8		92	100	96	95	100	3	4	7	3	3	6	5	6	3	3	3	3	3	3	3	3	3	3	3	3	2	2	2	2	2	2	2	2	2	2	2	3	5	5	5	5	5	5	5	5
2	37	2	7		50	100	100	50	80	1	1	2	1	1	2	3	4	2	1	3	4	3	2	2	2	3	3	3	3	2	4	4	4	5	5	3	2	4	4	4	4	5	3	3	3	2	2	4	5
1	59	4	5		51	71	71	4	3	2	2	4	1	2	3	2	5	3	4	3	2	5	4	4	4	5	5	5	5	4	3	3	2	5	6	6	5	5	5	5	6	3	4	4	5	2	1	1	2
2	15	2	2	1	29	50	80	33	51	2	1	3	2	3	5	4	2	1	1	6	2	5	6	5	5	6	5	6	4	2	3	5	5	6	3	6	5	5	5	5	6	5	4	2	2	1	4	1	2
1	68	5	5		5	5	10	6	17	1	1	2	1	1	2	1	5	5	4	4	4	4	3	5	4	5	4	5	6	5	3	2	2	5	4	5	5	5	5	5	6	2	4	5	5	2	3	2	2
3	65	4	5		1	2	2	12	31	1	1	2	1	4	5	1	5	1	1	1	1	1	1	1	1	1	1	1	1	6	6	6	6	6	6	4	4	1	3	3	4	1	1	1	1	1	1	3	3
1	32	3	10		100	100	2	27	2	1	2	3	2	1	3	2	5	3	3	3	2	4	4	2	3	4	4	3	3	2	3	3	3	5	2	3	4	4	4	4	3	5	4	4	4	2	5	4	3
2	3	2	10		4	6	6	6	8	1	1	2	1	3	4	4	7	1	1	1	1	6	1	6	6	5	5	5	6	1	1	1	1	5	1	5	5	5	6	6	6	6	6	6	6	2	6	2	2
1	57	3	1	13	72	72	82	51	51	3	3	6	2	2	4	4	2	4	4	3	3	3	4	3	3	4	4	4	4	5	3	4	4	4	4	4	4	4	4	4	4	2	4	3	3	3	3	3	3
1	68	1	5		0	0	0	0	0	1	1	2	1	1	2	1	7	3	2	4	2	4	4	5	4	4	5	4	5	3	3	3	2	3	2	3	3	4	3	5	4	4	4	4	5	4	5	4	4
2	52	4	2	2	19	11	29	12	24	2	2	4	1	1	2	2	5	1	3	3	3	4	5	2	5	4	2	4	3	5	4	4	5	6	6	5	5	5	4	6	6	2	3	3	2	1	1	2	2
2	63	2	5		2	1	3	28	2	1	1	2	1	3	4	1	4	3	3	4	3	4	4	4	4	5	4	3	3	3	4	3	3	3	3	3	4	3	3	3	4	4	3	4	4	4	4	4	3
2	16	5	1	3	30	24	52	26	9	1	1	2	1	1	2	3	7	1	1	3	1	1	1	1	1	2	2	2	1	5	6	6	4	6	6	6	6	6	6	6	6	2	1	1	3	1	1	1	1
1	35	2	2	3	78	89	74	20	28	2	2	4	2	2	4	4	3	4	4	4	5	3	3	2	3	4	2	2	4	4	5	4	3	6	5	5	5	5	5	4	4	3	2	3	4	1	2	2	2
1	42	2	1	22	0	0	0	0	0	1	1	2	2	4	6	1	7	1	5	5	5	5	6	5	5	6	5	5	6	2	4	4	3	3	4	5	5	5	5	6	5	5	3	3	4	4	3	2	2
2	23	3	3		60	10	30	9	30	1	1	2	2	2	4	3	5	3	4	5	1	4	4	3	3	2	3	3	2	2	2	4	4	4	3	4	4	5	5	2	2	5	5	3	3	3	4	3	3
1	57	3	5		69	7	7	18	25	1	1	2	2	1	3	2	6	3	3	3	3	4	3	3	4	4	3	4	2	3	3	4	3	5	5	4	4	5	5	5	4	4	4	3	4	2	2	3	3
2	7	4	1	5	38	48	78	51	47	3	3	6	4	4	8	5	1	4	2	2	3	3	3	3	3	4	4	4	4	1	1	6	4	4	1	4	6	5	6	4	5	6	6	1	3	3	6	3	1
1	72	3	5		0	0	20	50	0	1	1	2	1	2	3	3	5	3	2	3	2	3	3	2	3	2	3	3	3	4	5	5	4	5	4	5	4	4	5	5	4	3	2	2	3	2	3	2	3
1	57	2	2	2	13	34	22	40	24	2	2	4	2	3	5	3	2	3	5	3	5	2	2	1	2	3	4	4	3	4	6	6	5	2	3	1	1	2	2	3	3	3	1	1	2	5	4	6	6
1	33	4	1	17	66	81	86	74	67	1	2	3	3	2	5	4	4	3	3	4	4	4	4	3	2	2	4	3	4	4	4	3	4	3	4	3	4	4	4	4	4	3	3	4	3	4	3	4	3
2	27	2	1	7	55	70	100	51	76	4	2	6	2	3	5	5	3	3	3	3	2	4	4	3	3	4	4	5	3	3	3	4	3	4	5	3	3	3	4	2	2	4	4	3	4	3	2	4	4
1	25	5	4	1	4	16	21	9	13	2	2	4	1	1	2	2	4	2	3	4	3	2	2	2	2	3	3	2	3	4	4	4	4	2	2	3	3	3	3	3	4	3	3	3	3	5	5	4	4
1	30	2	1	6	60	74	77	36	81	2	3	5	1	4	5	4	3	1	1	1	2	3	3	3	3	3	3	3	4	3	3	3	3	5	4	5	5	5	5	5	6	4	4	4	4	2	3	2	2
1	51	3	7		91	83	81	20	100	4	4	8	4	4	8	5	1	3	3	3	3	3	3	3	3	5	6	6	6	4	4	6	6	6	6	6	6	6	6	6	6	3	3	1	1	1	1	1	1
2	48	1	6		39	0	39	46	0	1	1	2	1	1	2	1	7	2	2	5	3	5	4	3	2	5	4	5	5	1	1	4	5	6	4	4	3	5	5	4	3	6	6	3	2	1	3	3	4
2	55	5	1	22	0	0	0	2	0	1	1	2	1	1	2	1	6	2	4	3	3	3	5	3	3	4	4	4	4	3	3	2	2	5	5	4	5	4	5	5	5	4	4	5	5	2	2	3	2
2	45	3	1	16	5	40	40	15	5	2	2	4	2	1	3	3	3	5	2	3	5	4	5	4	2	3	4	3	4	1	3	2	1	2	2	2	2	2	3	2	4	6	4	5	6	5	5	5	5
2	68	5	5		1	2	9	30	3	1	1	2	1	1	2	3	5	2	3	3	3	3	3	3	3	5	6	4	5	3	3	4	3	4	2	3	3	3	5	5	4	4	4	3	4	3	5	4	4
2	24	2	1	4	98	86	100	82	84	3	4	7	4	4	8	5	2	3	4	5	5	4	4	3	3	4	5	2	4	3	3	5	5	5	3	3	3	3	3	3	3	4	4	2	2	2	4	4	4
1	20	2	1	8	45	40	75	60	55	2	2	4	2	3	5	4	6	3	4	3	4	3	5	2	5	5	3	2	1	2	4	6	2	6	5	2	2	2	2	4	3	5	3	1	5	1	2	5	5
1	55	1	5		100	73	100	65	17	4	4	8	4	4	8	5	4	3	3	2	4	3	3	3	2	3	4	4	3	4	4	4	4	5	4	3	4	3	3	3	4	3	3	3	3	2	3	4	3
1	24	4	4	5	59	23	35	69	94	2	3	5	1	4	5	4	3	2	3	2	1	4	4	4	3	4	5	4	3	3	2	5	3	6	5	5	5	4	4	5	4	4	5	2	4	1	2	2	2
1	15	2	1	7	15	8	9	13	18	1	1	2	1	1	2	4	5	4	3	5	3	4	3	6	3	4	5	2	2	3	5	6	3	2	1	3	4	2	3	3	1	4	2	1	4	5	6	4	3
1	66	2	5		71	50	40	46	61	2	2	4	1	1	2	2	5	3	3	3	3	3	3	3	3	3	3	3	3	5	4	5	3	4	4	4	4	4	4	4	4	2	3	2	4	3	3	3	3
1	6	3	1	3	23	31	52	40	7	3	3	6	2	4	6	5	5	4	3	4	5	5	5	4	4	5	5	4	5	3	3	3	2	4	2	4	2	3	4	2	3	4	4	4	5	3	5	3	5
2	39	1	10		89	55	80	51	48	1	1	2	2	2	4	3	2	4	5	6	6	5	6	5	5	4	4	5	4	1	1	2	2	3	2	3	3	2	1	1	2	6	6	5	5	4	5	4	4
2	19	3	1	8	20	50	20	10	20	2	2	4	1	1	2	3	5	4	4	4	4	6	5	4	4	6	5	6	6	2	2	6	6	5	4	5	4	5	5	6	4	5	5	1	1	2	3	2	3
2	30	2	9		100	100	100	34	100	4	4	8	4	4	8	5	7	3	3	6	6	4	4	4	3	3	3	3	3	5	5	6	6	6	6	4	4	5	5	4	4	2	2	1	1	1	1	3	3
2	46	4	1	22	9	4	6	4	26	1	1	2	1	1	2	1	6	1	4	2	2	2	3	5	5	3	3	3	1	6	2	2	1	2	6	6	5	2	4	5	4	1	5	5	6	5	1	1	2
2	31	5	1	14	25	26	20	10	10	2	2	4	2	2	4	3	3	3	3	3	3	3	4	3	4	4	4	3	2	3	4	3	5	3	4	4	3	3	4	4	3	4	3	4	2	4	3	3	4
1	15	1	1	11	31	14	14	9	12	2	3	5	2	4	6	5	1	3	3	4	3	5	3	3	3	3	3	3	3	4	4	4	4	4	4	4	4	4	4	4	4	3	3	3	3	3	3	3	3
2	31	4	1	11	56	75	58	58	71	3	3	6	2	3	5	4	4	2	3	4	4	3	2	3	4	5	5	6	6	2	2	4	1	4	4	5	4	6	6	6	4	5	5	3	6	3	3	2	3
2	2	1	4	1	50	66	45	10	20	2	1	3	2	1	3	3	2	4	5	5	5	6	5	3	3	5	6	6	6	4	4	4	4	4	4	2	2	5	5	4	4	3	3	3	3	3	3	5	5
1	18	5	1	9	3	11	6	8	14	1	1	2	1	4	5	1	4	2	3	4	3	3	2	2	2	3	3	3	3	3	3	5	4	5	4	3	3	3	4	4	4	4	4	2	3	2	3	4	4
2	52	2	5		20	70	60	25	40	3	3	6	1	2	3	4	4	1	2	3	2	4	4	4	5	6	6	6	6	5	3	2	2	6	6	6	6	4	5	6	6	2	4	5	5	1	1	1	1
1	65	4	5		75	77	63	53	61	3	3	6	3	2	5	3	2	2	1	2	3	6	5	5	2	4	1	2	4	6	5	3	6	1	3	5	2	1	5	2	6	1	2	4	1	6	4	2	5
2	60	4	5		0	0	0	0	0	1	1	2	1	2	3	1	4	2	3	4	3	4	3	2	2	5	4	4	3	2	4	5	4	4	4	3	5	6	5	5	6	5	3	2	3	3	3	4	2
2	5	4	2	7	84	14	31	14	56	1	2	3	3	2	5	3	3	3	3	3	3	3	3	3	3	3	3	3	3	1	1	2	3	5	5	5	5	5	5	5	5	6	6	5	4	2	2	2	2
1	35	4	1	11	23	28	35	21	37	1	2	3	1	1	2	3	5	2	2	4	4	6	4	1	2	4	6	3	5	1	1	5	5	4	4	2	2	3	4	4	3	6	6	2	2	3	3	5	5
2	54	4	1	16	1					1	1	2	1	1	2	1	7	5	4	3	4	6	4	4	4	5	4	4	4	6	6	3	3	6	6	6	6	6	6	6	6	1	1	4	4	1	1	1	1
2	40	2	6		98	90	25	65	99	3	3	6	4	4	8	4	1	1	2	3	2	5	5	3	4	2	3	1	3	1	1	3	3	4	1	2	3	4	4	3	3	6	6	4	4	3	6	5	4
2	55	5	1	22	0	0	0	0	0	1	1	2	1	1	2	1	7	3	2	4	4	5	5	2	2	6	3	4	5	3	3	6	6	6	5	1	1	3	3	5	5	4	4	1	1	1	2	6	6
1	3	2	1	2	100	70	50	50	30	2	2	4	2	2	4	3	2	2	1	4	2	3	3	3	3	4	4	3	3	1	1	5	6	1	2	2	2	4	5	5	4	6	6	2	1	6	5	5	5
2	56	2	5		2	21	51	31	82	3	3	6	1	1	2	4	3	2	3	4	3	5	3	4	2	3	3	4	4	1	2	5	6	3	1	4	2	4	3	2	3	6	5	2	1	4	6	3	5
1	56	3	5		0	59	20	8	0	2	2	4	2	2	4	3	4	2	2	2	2	2	2	2	2	2	2	2	2	5	5	4	4	4	4	4	4	4	4	4	4	2	2	3	3	3	3	3	3
1	16	5	1	4	62	67	76	40	58	2	1	3	2	3	5	3	3	3	2	6	4	6	4	3	3	6	5	4	4	3	2	3	3	6	5	3	3	3	3	4	2	4	5	4	4	1	2	4	4
2	38	2	6		0	0				1	1	2	2	2	4	1	1	3	4	6	6	6	6	6	6	6	6	6	6	1	3	1	1	1	1	1	1	2	2	1	1	6	4	6	6	6	6	6	6
2	24	5	2	3	49	80	84	32	48	4	4	8	2	2	4	5	5	3	3	3	4	4	3	4	4	4	4	4	4	4	4	5	5	6	5	5	5	6	5	5	6	3	3	2	2	1	2	2	2
2	15	4	2	5	84	88	100	36	69	4	4	8	4	3	7	5	3	3	3	3	2	3	3	3	3	4	4	4	4	4	4	5	5	5	4	4	4	5	5	4	5	3	3	2	2	2	3	3	3
2	57	4	5		0	0	19	0	0	2	1	3	1	1	2	2	4	3	3	4	4	4	3	3	3	3	4	3	3	4	4	4	4	5	5	4	4	4	4	4	5	3	3	3	3	2	2	3	3
2	58	2	5		3	7	7	3	7	1	1	2	2	1	3	2	4	3	4	6	3	3	5	5	2	2	2	4	4	2	4	4	4	3	4	3	2	3	3	4	5	5	3	3	3	4	3	4	5
1	61	3	5		52	53	45	22	51	2	2	4	1	2	3	2	4	1	2	1	3	5	3	2	3	5	2	1	1	6	5	4	4	3	5	3	2	3	1	3	2	1	2	3	3	4	2	4	5
2	21	4	1	8	79	48	54	50	43	1	2	3	2	3	5	3	4	2	2	3	3	4	2	3	3	3	3	2	4	4	3	3	2	4	2	5	4	4	3	5	5	3	4	4	5	3	5	2	3
1	65	5	2	13	47	35	50	52	19	1	4	5	2	3	5	4	2	3	4	3	3	3	4	4	4	6	5	4	4	5	5	4	4	6	6	5	5	4	5	4	4	2	2	3	3	1	1	2	2
2	33	5	1	7	12	18	29	25	48	1	1	2	2	3	5	4	5	3	3	6	5	6	5	6	6	6	6	6	6	4	2	4	3	6	5	5	5	5	4	6	5	3	5	3	4	1	2	2	2
2	41	5	8		100	27	0	10	4	1	1	2	3	3	6	2	4	3	3	3	3	4	3	3	3	4	2	3	4	4	4	4	4	5	5	2	2	4	4	4	4	3	3	3	3	2	2	5	5
2	38	3	1	11	2	2	9	1	2	1	1	2	1	1	2	2	6	3	3	3	3	3	3	3	3	4	4	4	4	3	2	4	4	4	4	4	4	3	4	4	5	4	5	3	3	3	3	3	3
2	49	3	2	22	81	63	100	82	59	3	3	6	2	2	4	5	3	2	3	3	3	5	5	2	1	6	5	5	5	3	3	6	5	3	4	1	1	5	4	3	3	4	4	1	2	4	3	6	6
2	51	3	1	16	39	36	36	75	72	2	2	4	2	2	4	4	3	2	1	3	3	3	4	4	4	5	4	5	4	5	5	5	5	5	5	6	6	6	6	5	5	2	2	2	2	2	2	1	1
2	22	5	2	7	36	100	96	5	100	4	4	8	4	1	5	5	3	2	2	4	3	3	2	3	2	3	3	3	3	1	3	4	4	4	2	1	2	3	3	2	3	6	4	3	3	3	5	6	5
2	55	4	5		0	0	0	3	0	1	1	2	1	1	2	1	4	3	4	4	3	5	4	3	3	6	5	4	5	3	2	4	5	5	5	4	5	6	5	6	5	4	5	3	2	2	2	3	2
2	16	2	4	3	80	88	77	50	96	2	2	4	2	2	4	4	1	4	4	4	4	4	4	5	5	5	5	5	5	5	5	5	5	5	5	3	3	6	6	5	5	2	2	2	2	2	2	4	4
1	38	5	1	11	45	9	8	31	4	1	1	2	1	1	2	2	4	3	2	2	3	3	3	3	4	2	3	3	3	5	4	5	4	5	4	4	4	3	5	4	5	2	3	2	3	2	3	3	3
2	33	5	1	3	29	23	100	67	4	2	2	4	1	2	3	2	6	4	4	3	3	4	4	4	4	4	4	4	4	4	4	5	5	5	5	5	5	5	5	5	5	3	3	2	2	2	2	2	2
1	16	1	8		44	26	30	26	30	2	2	4	1	2	3	3	4	3	3	4	3	2	3	2	2	3	2	2	2	5	4	3	3	4	3	4	3	3	3	2	4	2	3	4	4	3	4	3	4
1	62	5	2	22	8	10	10	12	14	1	1	2	1	1	2	1	6	3	3	3	3	3	3	3	3	3	3	3	3	4	4	4	4	4	4	4	4	4	4	4	4	3	3	3	3	3	3	3	3
2	50	5	1	8	100	80	70	80	100	3	3	6	3	3	6	3	2	5	4	3	4	6	4	6	2	3	3	5	4	4	3	5	5	6	4	5	2	2	5	5	5	3	4	2	2	1	3	2	5
1	44	2	8		90	75	77	77	72	3	3	6	4	4	8	4	3	2	3	1	2	2	1	2	3	1	2	2	1	6	5	5	6	5	6	4	6	5	5	5	6	1	2	2	1	2	1	3	1
1	25	4	1	6	21	61	54	43	53	1	3	4	2	2	4	3	4	3	3	2	3	2	3	3	4	4	4	4	4	4	4	4	4	3	5	5	4	5	4	3	4	3	3	3	3	4	2	2	3
1	6	4	2	4	5	13	26	8	4	1	2	3	2	1	3	2	5	2	3	3	3	3	3	3	3	4	4	4	4	4	4	4	4	5	4	4	4	5	5	5	5	3	3	3	3	2	3	3	3
2	33	3	1	6	16	0	2	3	3	1	1	2	1	2	3	3	4	4	4	5	5	6	5	4	4	6	6	6	6	2	2	5	6	4	4	4	4	5	5	6	6	5	5	2	1	3	3	3	3
2	62	3	5		50	30	1	1	1	2	2	4	2	2	4	2	6	2	2	2	2	4	3	3	3	4	4	4	4	3	3	5	4	5	5	5	5	4	4	4	4	4	4	2	3	2	2	2	2
2	60	4	5		30	12	14	42	22	1	2	3	2	1	3	2	7	6	6	6	6	5	4	2	3	3	5	6	6	3	3	4	6	6	1	4	4	2	4	3	4	4	4	3	1	1	6	3	3
2	27	5	1	8	10	10	20	10	10	1	1	2	1	1	2	2	5	3	1	5	5	5	4	4	5	5	5	6	6	3	3	5	4	6	6	5	5	5	5	5	6	4	4	2	3	1	1	2	2
1	18	2	2	4	60	84	38	0	21	4	4	8	3	3	6	5	4	3	3	3	3	3	3	3	3	5	5	5	5	2	2	2	2	2	2	2	2	3	3	3	3	5	5	5	5	5	5	5	5
2	58	5	5		9	0	12	27	9	1	1	2	1	2	3	1	7	2	3	3	2	5	5	4	5	5	3	5	4	4	2	6	6	6	6	5	5	4	3	4	4	3	5	1	1	1	1	2	2
2	58	4	5		76	75	74	77	44	3	3	6	3	3	6	3	2	4	4	4	3	3	3	3	3	4	4	4	3	4	2	3	2	4	2	3	3	2	2	4	3	3	5	4	5	3	5	4	4
2	37	5	1	22	6	3	23	5	5	1	1	2	1	1	2	2	7	1	2	2	2	3	3	3	3	3	3	3	4	3	3	2	2	3	4	3	3	4	4	4	4	4	4	5	5	4	3	4	4
2	20	2	1	1	66	51	94	34	55	3	3	6	2	2	4	4	3	3	3	3	3	3	3	3	2	3	4	3	3	3	3	4	4	5	4	5	4	5	5	6	6	4	4	3	3	2	3	2	3
2	17	3	1	4	60	60	41	40	20	2	3	5	3	2	5	3	2	4	3	4	4	3	2	2	3	4	5	5	5	4	5	2	3	2	2	1	5	4	4	2	3	3	2	5	4	5	5	6	2
2	35	4	1	17	62	40	67	0	38	1	1	2	2	2	4	2	3	3	3	4	3	4	2	4	2	3	2	2	3	5	4	2	2	2	4	2	2	2	2	2	2	2	3	5	5	5	3	5	5
1	21	5	8		90	90	100	80	100	3	3	6	3	3	6	4	6	3	3	4	3	4	3	3	4	3	3	4	3	4	3	4	3	4	3	4	3	4	3	4	3	3	4	3	4	3	4	3	4
2	34	4	1	22	88	86	93	87	100	2	3	5	4	3	7	4	7	2	1	2	1	3	2	2	1	6	4	3	3	3	4	5	4	5	4	4	4	4	4	4	4	4	3	2	3	2	3	3	3
2	33	4			20	88	86	96	78	3	3	6	3	3	6	3	4	5	3	4	3	5	6	3	3	5	5	5	5	2	2	2	3	3	3	4	4	5	5	5	5	5	5	5	4	4	4	3	3
2	55	2	5		1	1	1	9	1	1	2	3	1	3	4	2	4	2	2	3	2	3	3	2	2	3	3	3	3	4	4	5	5	4	4	5	4	4	5	5	4	3	3	2	2	3	3	2	3
1	16	1	1	6	20	20	39	28	21	2	2	4	1	3	4	2	5	4	4	4	5	4	4	4	4	4	4	4	4	3	4	3	3	3	3	3	3	3	3	3	3	4	3	4	4	4	4	4	4
2	56	4	2	5	21	30	20	10	10	2	1	3	1	3	4	2	5	2	2	3	4	5	4	5	5	6	5	4	5	3	4	5	3	6	6	5	6	6	6	5	5	4	3	2	4	1	1	2	1
1	26	2	1	7	94	81	83	87	75	3	3	6	4	3	7	4	5	4	5	2	4	6	6	3	3	2	6	3	6	3	5	1	4	5	1	1	1	5	6	1	1	4	2	6	3	2	6	6	6
1	59	3	5		1	1	10	3	5	1	1	2	1	1	2	1	6	2	3	2	2	3	3	3	3	3	4	3	4	3	4	4	3	5	3	4	4	5	4	4	4	4	3	3	4	2	4	3	3
2	38	5	1	22	100	100	78	53	100	3	3	6	4	4	8	3	1	1	1	1	1	1	1	1	1	1	1	1	1	6	6	6	6	6	6	6	6	6	6	6	6	1	1	1	1	1	1	1	1
2	66	1	5		30	31	43	33	42	2	2	4	1	2	3	2	3	4	3	3	3	4	4	2	2	3	4	3	4	3	4	3	3	3	3	3	3	4	4	4	4	4	3	4	4	4	4	4	4
1	26	5	1	5	3	3	56	7	3	2	1	3	1	1	2	2	4	3	3	4	2	4	5	4	4	5	5	5	5	2	3	5	3	4	5	4	5	6	6	6	6	5	4	2	4	3	2	3	2
2	24	4	1	13	34	23	61	26	71	2	2	4	2	2	4	3	2	2	3	4	3	2	2	3	3	4	4	2	4	3	1	4	4	5	3	1	2	2	3	3	3	4	6	3	3	2	4	6	5
2	46	2	2	5	0	0	0	21	0	1	1	2	1	2	3	2	4	2	2	1	1	6	5	5	1	6	2	3	5	6	6	6	5	6	6	6	6	6	4	5	6	1	1	1	2	1	1	1	1
1	17	4	1	6	100	100	95	93	99	3	2	5	4	4	8	4	1	6	3	5	4	4	4	2	3	4	4	4	2	2	3	4	4	4	4	5	4	4	4	5	5	5	4	3	3	3	3	2	3
1	59	1	5		25	5	41	7	3	1	1	2	1	1	2	2	6	5	4	5	5	4	4	5	5	5	4	4	4	1	2	2	3	3	3	2	2	2	2	2	2	6	5	5	4	4	4	5	5
1	5	1	8		5	10	11	29	7	2	2	4	1	1	2	2	5	1	6	4	2	3	4	2	2	5	3	5	1	5	1	3	3	6	4	4	5	5	3	1	5	2	6	4	4	1	3	3	2
1	29	2	1	7	71	78	60	1	100	4	4	8	4	4	8	4	2	3	2	3	2	3	3	3	2	3	3	2	3	3	4	4	4	4	4	4	3	4	5	5	4	4	3	3	3	3	3	3	4
2	6	4	2	4	38	54	16	62	58	2	4	6	1	3	4	3	5	1	6	5	3	5	5	1	2	3	5	5	5	1	1	3	1	4	4	4	6	3	2	6	3	6	6	4	6	3	3	3	1
2	53	3	7		50	50	20	10	30	2	2	4	2	2	4	3	1	2	2	3	4	5	4	3	3	4	5	5	3	2	4	5	5	4	5	2	3	5	5	4	5	5	3	2	2	3	2	5	4
1	5	4	4	3		20	18	36	0	3	2	5	1	4	5	1	5	1	2	5	4	3	3	4	2	5	4	4	3	3	3	4	2	5	5	3	4	6	6	4	5	4	4	3	5	2	2	4	3
1	39	1	6		100	90	80	73	61	2	2	4	2	3	5	5	6	2	2	3	2	3	2	2	2	3	3	3	4	3	4	4	3	4	4	4	3	4	5	4	2	4	3	3	4	3	3	3	4
2	69	1	5		36	5	4	3	50	1	2	3	1	1	2	2	5	4	3	4	5	5	4	4	4	5	5	4	4	4	4	6	6	5	5	6	6	6	6	6	6	3	3	1	1	2	2	1	1
1	35	4	1	1	30	60	80	10	60	2	2	4	2	2	4	4	2	3	3	5	3	6	5	5	4	6	6	6	3	4	3	4	2	4	2	4	5	4	3	6	5	3	4	3	5	3	5	3	2
1	30	2	1	11	20	1	10	0	0	1	1	2	1	1	2	2	4	4	3	4	4	3	4	4	4	4	4	4	4	3	3	3	3	3	3	3	3	3	3	3	3	4	4	4	4	4	4	4	4
1	64	5	2	2	60	8	6	3	79	1	1	2	1	1	2	2	7	5	3	3	3	3	3	1	2	3	2	3	3	4	2	3	4	5	3	4	4	5	4	3	4	3	5	4	3	2	4	3	3
2	29	4	1	6	95	93	97	93	96	4	4	8	4	3	7	4	4	4	3	4	4	4	3	5	3	3	4	3	3	4	4	4	4	4	3	3	4	3	2	2	2	3	3	3	3	3	4	4	3
2	59	4	5		9	34	35	2	4	2	2	4	1	1	2	3	6	2	2	2	2	4	3	2	1	5	2	3	3	4	4	3	4	5	5	3	4	5	2	4	4	3	3	4	3	2	2	4	3
1	4	2	4	5	0	15	60	47	53	1	1	2	1	4	5	2	3	3	3	3	3	3	4	4	3	3	3	2	2	3	3	5	4	4	4	4	4	4	3	3	3	4	4	2	3	3	3	3	3
2	55	3	1	22	51	40	41	29	81	2	2	4	2	2	4	4	5	3	3	3	3	4	4	3	4	4	5	3	4	3	3	4	4	4	2	4	3	6	6	4	3	4	4	3	3	3	5	3	4
1	7	1	6		22	45	19	21	35	2	2	4	2	2	4	4	6	1		1	1	1	1	1	1	1	1	1	1	3	5	4	5	5		6	5	5	5	5	6	4	2	3	2	2		1	2
2	55	4	5		50	50	70	21	51	2	2	4	2	2	4	3	2	3	3	3	3	3	3	3	3	3	3	3	3	4	4	4	4	4	4	4	4	4	4	4	4	3	3	3	3	3	3	3	3
1	54				13	12	13	8	9	2	2	4	2	2	4	1	1	3	2	3	3	1	3	4	4	6	6	6	6	5	4	5	4	5	5	5	6	6	6	6	6	2	3	2	3	2	2	2	1
2	31	2	8		50	80	70	50	100	3	3	6	4	3	7	3	4	3	3	3	3	3	3	3	3	3	3	3	3	4	4	5	5	5	5	5	5	5	5	5	5	3	3	2	2	2	2	2	2
1	54	5	1	10	27	31	18	15	11	1	1	2	2	2	4	2	7	4	3	5	5	6	5	3	3	5	5	5	5	1	3	3	3	4	2	4	4	5	5	5	5	6	4	4	4	3	5	3	3
2	38	2	9		1	1	1	1	1	1	1	2	1	1	2	1	6	2	2	4	5	5	2	4	3	2	4	5	5	4	5	3	3	2	2	3	3	2	2	2	2	3	2	4	4	5	5	4	4
2	21	5	1	2	11	5	26	35	4	1	1	2	1	1	2	1	6	3	4	3	3	3	4	3	4	3	3	4	3	4	4	3	2	4	4	3	5	4	3	3	4	3	3	4	5	3	3	4	2
2	40	1	2	10	57	59	58	59	59	2	2	4	2	2	4	3	5	2	3	3	3	3	4	5	5	6	4	5	5	2	1	5	5	6	4	5	6	6	5	6	6	5	6	2	2	1	3	2	1
1	1	2	4	4	72	70	74	74	74	2	2	4	2	3	5	3	4	4	4	3	4	5	5	5	4	6	6	6	6	4	3	4	4	6	5	4	4	4	5	5	6	3	4	3	3	1	2	3	3
1	58	5	1	13	0	5	5	10	0	1	1	2	1	1	2	2	6	2	3	5	3	5	2	3	3	2	4	2	3	5	3	4	4	2	5	1	4	4	5	3	5	2	4	3	3	5	2	6	3
2	38	2	6		9	8	28	15	31	2	2	4	2	1	3	2	4	5	5	4	3	4	5	4	4	5	5	5	4	3	2	4	5	5	6	2	2	3	5	5	5	4	5	3	2	2	1	5	5
1	42	3	2	8	57	37	40	66	53	2	3	5	3	1	4	3	6	5	5	4	5	5	4	2	3	5	5	3	4	5	5	5	5	6	5	2	2	3	3	2	3	2	2	2	2	1	2	5	5
2	29	1	10		39	68	72	31	37	2	2	4	2	2	4	4	2	1	1	1	1	6	6	6	6	6	6	6	6	1	1	1	1	1	1	6	6	6	6	6	6	6	6	6	6	6	6	1	1
2	38	5	1	9	96	93	70	93	32	4	4	8	4	3	7	5	6	4	3	4	5	5	4	4	4	5	5	5	5	4	4	4	3	5	3	4	4	5	5	5	5	3	3	3	4	2	4	3	3
1		4	5		0	0	0			1	1	2	1	1	2	1	7	3	4	3	2	3	3	4	3	4	4	3	3	3	3	2	5	3	3	3	3	3	5	4	4	4	4	5	2	4	4	4	4
2	63	3	5		50	13	13	13	11	2	2	4	2	1	3	2	6	3	5	2	3	5	2	4	5	2	2	2	3	3	3	3	4	5	3	4	3	4	2	3	4	4	4	4	3	2	4	3	4
1	32	4	4	17	91	60	50	53	43	1	2	3	3	4	7	4	4	3	3	3	3	3	3	3	3	3	3	3	3	4	4	4	4	4	4	4	4	4	4	4	4	3	3	3	3	3	3	3	3
1	17	4	6		37	55	54	27	78	3	2	5	3	4	7	3	5	5	4	3	6	6	5	5	4	3	3	4	4	4	3	3	1	2	2	2	1	4	2	3	3	3	4	4	6	5	5	5	6
1	58	5	2	11	50	50	20	15	50	1	1	2	1	1	2	2	5	2	3	2	3	3	3	3	3	4	3	4	4	4	4	3	3	4	4	4	4	3	4	3	3	3	3	4	4	3	3	3	3
1	23	3	1	5	100	100	100	100	100	2	2	4	3	4	7	5	7	4	3	4	4	4	4	4		4	4	4	4	4	3	5	4	5	5	6	6	5	5	5	5	3	4	2	3	2	2	1	1
1	29	4	1	14	79	69	68	52	57	3	3	6	2	3	5	4	5	4	3	4	4	5	3	3	3	2	3	3	3	4	3	2	3	4	4	3	3	3	3	2	4	3	4	5	4	3	3	4	4
2	21	2			24	5	0	51	35	1	1	2	1	2	3	2	6	3	1	2	2	2	2	2	2	2	2	2	3	2	1	1	1	1	1	1	1	1	3	2	1	5	6	6	6	6	6	6	6
2	42	4	7		91	87	89	10	90	3	3	6	3	4	7	4	4	1	1	1	1	1	1	1	1	1	1	1	1	6	6	6	6	6	6	6	6	6	6	6	6	1	1	1	1	1	1	1	1
1	34	5	1	5	68	67	90	44	13	2	3	5	2	3	5	4	4	5	3	5	3	2	3	1	2	3	2	3	3	2	3	4	4	5	2	4	3	4	3	2	3	5	4	3	3	2	5	3	4
2	4	1	8		21	100	100	31	100	4	2	6	2	1	3	5	5	1	1	1	3	5	4	6	4	6	6	3	4	5	5	4	3	5	4	5	4	4	5	5	5	2	2	3	4	2	3	2	3
2	2	2	4	1	12	25	33	9	0	1	1	2	1	1	2	1	2	2	5	6	6	4	3	1	3	6	5	1	1	5	5	4	4	6	6	1	1	2	1	2	4	2	2	3	3	1	1	6	6
2	6	1	4	11						4	3	7	4	4	8	4	3	2	4	4	3	1	5	3	2	5	6	5	4	2	4	3	2	1	5	1	4	3	1	4	6	5	3	4	5	6	2	6	3
1	5	4	4	3	6	4	3	100	5	1	1	2	1	4	5	3	5	3	2	3	2	4	2	3	2	2	3	3	4	4	5	5	5	6	6	4	3	4	4	2	5	3	2	2	2	1	1	3	4
1	51	2	1	22	100	95	100	100	95	4	4	8	4	4	8	5	7	3	3	3	3	4	3	3	3	3	3	3	3	3	3	3	3	5	5	2	2	3	3	3	2	4	4	4	4	2	2	5	5
1	17	3	4	2	71	87	100	12	18	1	2	3	3	4	7	4	5	1	1	1	1	1	1	1	1	1	1	1	1	6	6	6	6	6	6	6	6	6	6	6	6	1	1	1	1	1	1	1	1
1	1	1	10		7	9	15	20	13	4	3	7	2	1	3	3	4	3	3	3	3	4	2	3	3	4	4	3	4	4	3	3	3	4	4	3	3	4	5	4	4	3	4	4	4	3	3	4	4
2	46	5	2	4	94	91	93	72	100	4	4	8	4	4	8	5	4	3	3	4	2	6	5	5	5	6	6	6	6	1	1	1	1	6	6	6	6	6	6	6	6	6	6	6	6	1	1	1	1
1	41	1	1	4		88				1	1	2	1	1	2	2	7	1	1	1	7	1	1	1	1	1	4	1	7	6	6	6	6	3	3	3	3	3	3	3	6	1	1	1	1	4	4	4	4
2	59	2	5		50	77	56	51	26	2	2	4	1	2	3	3	4	3	3	3	9	4	2	3	3	4	7	3	10	4	3	3	3	1	1	0	0	1	2	1	4	3	4	4	4	6	6	7	7
1	62	4	5		0	0	0	0	0	1	1	2	1	1	2	1	6	3	3	4	8	6	5	5	5	6	9	6	12	1	1	1	1	3	3	3	3	3	3	3	6	6	6	6	6	4	4	4	4
[truncated: 17 more columns]
